# Supplementary material for: 1:1 Co-crystal of 4,4′-(ethene-1,2-di­yl)dipyridin-1-ium sulfate and hexa­aqua­iron(II) sulfate monohydrate
Source: Acta Crystallogr Sect E Struct Rep Online. 2014 Apr 5;70(Pt 5):m169. doi: 10.1107/S1600536814007053 (PMC4011237; doi:10.1107/S1600536814007053)
Supplement: Supplementary file 1 [file e-70-0m169-sup1.cif]

##############################################################################
#                                                                            #
# This CIF contains the data in a paper accepted for publication in          #
# Acta Crystallographica Section E. It conforms to the requirements of       #
# Notes for Authors for Acta Crystallographica Section E, and has been       #
# peer reviewed under the auspices of the IUCr Commission on Journals.       #
#                                                                            #
# Full details of the Crystallographic Information File format               #
# are given in the paper "The Crystallographic Information File (CIF):       #
# a New Standard Archive File for Crystallography" by S. R. Hall, F. H.      #
# Allen and I. D. Brown [Acta Cryst. (1991), A47, 655-685].                  #
#                                                                            #
# The current version of the core CIF dictionary is obtainable from          #
# ftp://ftp.iucr.org/pub/cif_core.dic.                                       #
#                                                                            #
# Software is freely available for graphical display of the structure(s)     #
# in this CIF. For information consult the CIF software page                 #
# http://www.iucr.org/resources/cif/software.                                #
#                                                                            #
# This file may be used for bona fide research purposes within the           #
# scientific community so long as proper attribution is given to the journal # 
# article from which it was obtained.                                        #
#                                                                            #
##############################################################################
data_I
_audit_creation_method     SHELXL-97
_database_code_depnum_ccdc_archive     'CCDC 994508'
_chemical_name_systematic
;
4,4'-(Ethene-1,2-diyl)dipyridin-1-ium hexaaquairon(II) bis(sulfate) monohydrate
;
_chemical_name_common     ?
_chemical_formula_moiety     'C12 H12 N2 2+, Fe H12 O6 2+, 2(O4 S 2-), H2 O'
_chemical_formula_sum     'C12 H26 Fe N2 O15 S2'
_chemical_formula_iupac     '(C12 H12 N2) [Fe (H2 O)6] (S O4)2, H2 O'
_chemical_formula_weight     558.32
_chemical_melting_point     ?
_symmetry_cell_setting     triclinic
_symmetry_space_group_name_H-M     'P -1'
_symmetry_space_group_name_Hall     '-P 1'
loop_
    _symmetry_equiv_pos_as_xyz
    'x, y, z'
    '-x, -y, -z'
_cell_length_a     6.7720(10)
_cell_length_b     12.5006(18)
_cell_length_c     14.187(2)
_cell_angle_alpha     68.991(2)
_cell_angle_beta     81.829(2)
_cell_angle_gamma     87.925(2)
_cell_volume     1109.6(3)
_cell_formula_units_Z     2
_cell_measurement_reflns_used     4117
_cell_measurement_theta_min     3.0
_cell_measurement_theta_max     25.6
_cell_measurement_temperature     173(2)
_exptl_crystal_description     plate
_exptl_crystal_colour     brown
_exptl_crystal_size_max     0.26
_exptl_crystal_size_mid     0.23
_exptl_crystal_size_min     0.08
_exptl_crystal_density_diffrn     1.671
_exptl_crystal_density_meas     ?
_exptl_crystal_density_method     'not measured'
_exptl_crystal_F_000     580
_exptl_absorpt_coefficient_mu     0.944
_exptl_absorpt_correction_type     multi-scan
_exptl_absorpt_process_details     '(SADABS; Bruker, 2001)'
_exptl_absorpt_correction_T_min     0.79
_exptl_absorpt_correction_T_max     0.93
_exptl_special_details
;
;
_diffrn_ambient_temperature     173(2)
_diffrn_radiation_type     MoK\a
_diffrn_radiation_wavelength     0.71073
_diffrn_radiation_source     'fine-focus sealed tube'
_diffrn_radiation_monochromator     graphite
_diffrn_measurement_device_type     'Bruker SMART APEXII'
_diffrn_measurement_method     'phi and omega scans'
_diffrn_detector_area_resol_mean     ?
_diffrn_reflns_number     8479
_diffrn_reflns_av_R_equivalents     0.0138
_diffrn_reflns_av_sigmaI/netI     0.0206
_diffrn_reflns_theta_min     3.04
_diffrn_reflns_theta_max     25.60
_diffrn_reflns_theta_full     25.60
_diffrn_measured_fraction_theta_max     0.986
_diffrn_measured_fraction_theta_full     0.986
_diffrn_reflns_limit_h_min     -8
_diffrn_reflns_limit_h_max     8
_diffrn_reflns_limit_k_min     -15
_diffrn_reflns_limit_k_max     15
_diffrn_reflns_limit_l_min     -17
_diffrn_reflns_limit_l_max     17
_diffrn_standards_number     ?
_diffrn_standards_interval_count     ?
_diffrn_standards_interval_time     ?
_diffrn_standards_decay_%     ?
_refine_special_details
;
Refinement of <i>F</i>^2^ against ALL reflections. The weighted <i>R</i>-factor
<i>wR</i> and goodness of fit <i>S</i> are based on <i>F</i>^2^, conventional
<i>R</i>-factors <i>R</i> are based on <i>F</i>, with <i>F</i> set to zero for
negative <i>F</i>^2^. The threshold expression of <i>F</i>^2^ >
\s(<i>F</i>^2^) is used only for calculating <i>R</i>-factors(gt) <i>etc</i>.
and is not relevant to the choice of reflections for refinement.
<i>R</i>-factors based on <i>F</i>^2^ are statistically about twice as large
as those based on <i>F</i>, and <i>R</i>- factors based on ALL data will be
even larger.
;
_reflns_number_total     4117
_reflns_number_gt     3601
_reflns_threshold_expression     I>2sigma(I)
_refine_ls_structure_factor_coef     Fsqd
_refine_ls_matrix_type     full
_refine_ls_R_factor_all     0.0329
_refine_ls_R_factor_gt     0.0266
_refine_ls_wR_factor_gt     0.0696
_refine_ls_wR_factor_ref     0.0722
_refine_ls_goodness_of_fit_ref     1.044
_refine_ls_restrained_S_all     1.044
_refine_ls_number_reflns     4117
_refine_ls_number_parameters     289
_refine_ls_number_restraints     0
_refine_ls_hydrogen_treatment     constr
_refine_ls_weighting_scheme     calc
_refine_ls_weighting_details
         'calc w=1/[\s^2^(Fo^2^)+(0.0384P)^2^+0.3901P] where P=(Fo^2^+2Fc^2^)/3'
_atom_sites_solution_hydrogens     geom
_atom_sites_solution_primary     direct
_atom_sites_solution_secondary     difmap
_refine_ls_shift/su_max     0.001
_refine_ls_shift/su_mean     0.000
_refine_diff_density_max     0.301
_refine_diff_density_min     -0.415
_refine_ls_extinction_method     none
_refine_ls_extinction_coef     ?
loop_
    _atom_type_symbol
    _atom_type_description
    _atom_type_scat_dispersion_real
    _atom_type_scat_dispersion_imag
    _atom_type_scat_source
    'C' 'C' 0.0033 0.0016
                         'International Tables Vol C Tables 4.2.6.8 and 6.1.1.4'
    'H' 'H' 0.0000 0.0000
                         'International Tables Vol C Tables 4.2.6.8 and 6.1.1.4'
    'N' 'N' 0.0061 0.0033
                         'International Tables Vol C Tables 4.2.6.8 and 6.1.1.4'
    'O' 'O' 0.0106 0.0060
                         'International Tables Vol C Tables 4.2.6.8 and 6.1.1.4'
    'S' 'S' 0.1246 0.1234
                         'International Tables Vol C Tables 4.2.6.8 and 6.1.1.4'
    'Fe' 'Fe' 0.3463 0.8444
                         'International Tables Vol C Tables 4.2.6.8 and 6.1.1.4'
_computing_data_collection     'APEX2 (Bruker, 2007)'
_computing_cell_refinement     'SAINT (Bruker, 2007)'
_computing_data_reduction     'SAINT (Bruker, 2007)'
_computing_structure_solution     'SHELXS97 (Sheldrick, 2008)'
_computing_structure_refinement     'SHELXL97 (Sheldrick, 2008)'
_computing_molecular_graphics     'DIAMOND (Brandenburg, 2006)'
_computing_publication_material     'SHELXTL (Sheldrick, 2008)'
loop_
    _atom_site_type_symbol
    _atom_site_label
    _atom_site_fract_x
    _atom_site_fract_y
    _atom_site_fract_z
    _atom_site_U_iso_or_equiv
    _atom_site_adp_type
    _atom_site_calc_flag
    _atom_site_refinement_flags
    _atom_site_occupancy
    _atom_site_symmetry_multiplicity
    _atom_site_disorder_assembly
    _atom_site_disorder_group
    Fe Fe1 0.30537(4) 0.51818(2) 0.268630(19) 0.02402(9) Uani d . 1 1 . .
    S S1 -0.15024(7) 0.27787(4) 0.19605(3) 0.02389(11) Uani d . 1 1 . .
    S S2 0.25179(7) 0.26222(4) 0.62987(3) 0.02462(11) Uani d . 1 1 . .
    N N1 0.2643(2) 0.05496(15) 0.51392(12) 0.0323(4) Uani d . 1 1 . .
    H H1X 0.2705 0.0772 0.5664 0.039 Uiso d R 1 1 . .
    N N2 0.2490(2) -0.07642(15) -0.08553(12) 0.0319(4) Uani d . 1 1 . .
    H H2X 0.2430 -0.0967 -0.1392 0.038 Uiso d R 1 1 . .
    O O1 0.3515(2) 0.42427(13) 0.17016(12) 0.0423(4) Uani d . 1 1 . .
    H H1WA 0.4625 0.4022 0.1478 0.063 Uiso d R 1 1 . .
    H H1WB 0.2660 0.3818 0.1614 0.063 Uiso d R 1 1 . .
    O O2 0.0864(2) 0.40216(14) 0.36832(11) 0.0489(4) Uani d . 1 1 . .
    H H2WA 0.0035 0.3615 0.3555 0.073 Uiso d R 1 1 . .
    H H2WB 0.0820 0.3740 0.4327 0.073 Uiso d R 1 1 . .
    O O3 0.5165(2) 0.42177(14) 0.35920(11) 0.0455(4) Uani d . 1 1 . .
    H H3WA 0.6108 0.3812 0.3446 0.068 Uiso d R 1 1 . .
    H H3WB 0.4920 0.3939 0.4239 0.068 Uiso d R 1 1 . .
    O O4 0.2662(2) 0.63014(14) 0.35026(12) 0.0444(4) Uani d . 1 1 . .
    H H4WA 0.3541 0.6413 0.3831 0.067 Uiso d R 1 1 . .
    H H4WB 0.1579 0.6494 0.3778 0.067 Uiso d R 1 1 . .
    O O5 0.53157(19) 0.63820(11) 0.17344(10) 0.0319(3) Uani d . 1 1 . .
    H H5WA 0.6162 0.6194 0.1321 0.048 Uiso d R 1 1 . .
    H H5WB 0.6023 0.6616 0.2073 0.048 Uiso d R 1 1 . .
    O O6 0.0777(2) 0.61071(12) 0.18625(10) 0.0333(3) Uani d . 1 1 . .
    H H6WA 0.0236 0.5954 0.1419 0.050 Uiso d R 1 1 . .
    H H6WB -0.0144 0.6420 0.2141 0.050 Uiso d R 1 1 . .
    O O7 0.0587(2) 0.29477(12) 0.14664(10) 0.0339(3) Uani d . 1 1 . .
    O O8 -0.1730(2) 0.31232(12) 0.28575(10) 0.0355(3) Uani d . 1 1 . .
    O O9 -0.2785(2) 0.34627(13) 0.12172(11) 0.0378(3) Uani d . 1 1 . .
    O O10 -0.2059(2) 0.15596(11) 0.22994(10) 0.0388(4) Uani d . 1 1 . .
    O O11 0.4357(2) 0.31751(15) 0.56561(11) 0.0457(4) Uani d . 1 1 . .
    O O12 0.0825(2) 0.29986(14) 0.57251(10) 0.0400(4) Uani d . 1 1 . .
    O O13 0.2703(3) 0.13740(12) 0.65942(11) 0.0481(4) Uani d . 1 1 . .
    O O14 0.2198(2) 0.28888(12) 0.72368(10) 0.0325(3) Uani d . 1 1 . .
    O O15 0.8392(2) 0.57495(12) 0.05726(10) 0.0363(3) Uani d . 1 1 . .
    H H15A 0.8100 0.5079 0.0608 0.054 Uiso d R 1 1 . .
    H H15B 0.8754 0.6109 -0.0059 0.054 Uiso d R 1 1 . .
    C C1 0.2380(3) -0.05528(18) 0.52884(14) 0.0326(4) Uani d . 1 1 . .
    H H1 0.2182 -0.1102 0.5962 0.039 Uiso calc R 1 1 . .
    C C2 0.2395(3) -0.08957(17) 0.44725(14) 0.0312(4) Uani d . 1 1 . .
    H H2 0.2230 -0.1684 0.4581 0.037 Uiso calc R 1 1 . .
    C C3 0.2651(3) -0.00942(16) 0.34859(13) 0.0255(4) Uani d . 1 1 . .
    C C4 0.2926(3) 0.10517(17) 0.33679(15) 0.0340(5) Uani d . 1 1 . .
    H H4 0.3117 0.1624 0.2705 0.041 Uiso calc R 1 1 . .
    C C5 0.2919(3) 0.13460(18) 0.42025(16) 0.0364(5) Uani d . 1 1 . .
    H H5 0.3112 0.2125 0.4119 0.044 Uiso calc R 1 1 . .
    C C6 0.2634(3) -0.04685(16) 0.26238(14) 0.0303(4) Uani d . 1 1 . .
    H H6 0.2730 -0.1267 0.2750 0.036 Uiso calc R 1 1 . .
    C C7 0.2494(3) 0.02256(16) 0.16764(14) 0.0273(4) Uani d . 1 1 . .
    H H7 0.2379 0.1022 0.1554 0.033 Uiso calc R 1 1 . .
    C C8 0.2502(3) -0.01417(15) 0.08059(13) 0.0249(4) Uani d . 1 1 . .
    C C9 0.2601(3) -0.12954(16) 0.08962(14) 0.0297(4) Uani d . 1 1 . .
    H H9 0.2673 -0.1878 0.1542 0.036 Uiso calc R 1 1 . .
    C C10 0.2595(3) -0.15785(17) 0.00524(15) 0.0326(4) Uani d . 1 1 . .
    H H10 0.2666 -0.2360 0.0112 0.039 Uiso calc R 1 1 . .
    C C11 0.2405(3) 0.03440(17) -0.09822(14) 0.0321(4) Uani d . 1 1 . .
    H H11 0.2340 0.0902 -0.1640 0.038 Uiso calc R 1 1 . .
    C C12 0.2412(3) 0.06773(16) -0.01616(14) 0.0290(4) Uani d . 1 1 . .
    H H12 0.2356 0.1468 -0.0252 0.035 Uiso calc R 1 1 . .
loop_
    _atom_site_aniso_label
    _atom_site_aniso_U_11
    _atom_site_aniso_U_22
    _atom_site_aniso_U_33
    _atom_site_aniso_U_12
    _atom_site_aniso_U_13
    _atom_site_aniso_U_23
    Fe1 0.02364(15) 0.02605(15) 0.02441(15) 0.00119(11) -0.00470(11)
                                                                    -0.01102(11)
    S1 0.0272(2) 0.0257(2) 0.0205(2) -0.00155(18) -0.00298(18) -0.01036(18)
    S2 0.0258(2) 0.0328(2) 0.0187(2) 0.00145(19) -0.00384(17) -0.01322(19)
    N1 0.0343(9) 0.0449(10) 0.0267(9) 0.0050(8) -0.0070(7) -0.0228(8)
    N2 0.0331(9) 0.0448(10) 0.0233(8) -0.0038(8) -0.0019(7) -0.0191(7)
    O1 0.0308(8) 0.0552(9) 0.0579(10) 0.0007(7) -0.0048(7) -0.0413(8)
    O2 0.0513(10) 0.0627(10) 0.0264(8) -0.0277(8) -0.0064(7) -0.0051(7)
    O3 0.0424(9) 0.0622(10) 0.0300(8) 0.0226(8) -0.0101(7) -0.0144(7)
    O4 0.0270(8) 0.0698(11) 0.0579(10) 0.0054(7) -0.0072(7) -0.0486(9)
    O5 0.0273(7) 0.0379(8) 0.0338(7) -0.0032(6) -0.0007(6) -0.0177(6)
    O6 0.0294(7) 0.0426(8) 0.0345(8) 0.0093(6) -0.0119(6) -0.0198(6)
    O7 0.0279(7) 0.0415(8) 0.0301(7) 0.0005(6) -0.0014(6) -0.0111(6)
    O8 0.0384(8) 0.0436(8) 0.0344(8) 0.0005(6) -0.0042(6) -0.0263(7)
    O9 0.0337(8) 0.0450(9) 0.0342(8) 0.0066(6) -0.0112(6) -0.0118(7)
    O10 0.0636(10) 0.0299(7) 0.0232(7) -0.0138(7) -0.0015(7) -0.0104(6)
    O11 0.0299(8) 0.0764(12) 0.0274(8) -0.0122(8) 0.0002(6) -0.0150(8)
    O12 0.0278(8) 0.0661(10) 0.0281(7) 0.0064(7) -0.0081(6) -0.0181(7)
    O13 0.0878(13) 0.0342(8) 0.0298(8) 0.0099(8) -0.0152(8) -0.0185(7)
    O14 0.0366(8) 0.0414(8) 0.0274(7) 0.0038(6) -0.0050(6) -0.0218(6)
    O15 0.0439(9) 0.0407(8) 0.0249(7) -0.0010(7) -0.0013(6) -0.0137(6)
    C1 0.0354(11) 0.0403(11) 0.0201(9) -0.0005(9) -0.0024(8) -0.0088(8)
    C2 0.0416(12) 0.0284(10) 0.0250(10) 0.0002(9) -0.0062(8) -0.0105(8)
    C3 0.0270(10) 0.0288(10) 0.0227(9) 0.0022(8) -0.0042(7) -0.0114(8)
    C4 0.0509(13) 0.0268(10) 0.0251(10) -0.0001(9) -0.0075(9) -0.0093(8)
    C5 0.0487(13) 0.0309(11) 0.0361(11) 0.0030(9) -0.0109(10) -0.0182(9)
    C6 0.0434(12) 0.0269(10) 0.0242(10) 0.0004(8) -0.0047(8) -0.0134(8)
    C7 0.0336(11) 0.0266(9) 0.0260(10) 0.0036(8) -0.0072(8) -0.0139(8)
    C8 0.0255(10) 0.0285(9) 0.0218(9) 0.0008(8) -0.0043(7) -0.0101(8)
    C9 0.0413(12) 0.0267(10) 0.0223(9) 0.0018(8) -0.0075(8) -0.0091(8)
    C10 0.0404(12) 0.0314(10) 0.0302(10) -0.0005(9) -0.0045(9) -0.0163(9)
    C11 0.0355(11) 0.0372(11) 0.0195(9) -0.0052(9) -0.0039(8) -0.0046(8)
    C12 0.0337(11) 0.0281(10) 0.0246(9) -0.0025(8) -0.0054(8) -0.0079(8)
_geom_special_details
;
 All esds (except the esd in the dihedral angle between two l.s. planes)
 are estimated using the full covariance matrix.  The cell esds are taken
 into account individually in the estimation of esds in distances, angles
 and torsion angles; correlations between esds in cell parameters are only
 used when they are defined by crystal symmetry.  An approximate (isotropic)
 treatment of cell esds is used for estimating esds involving l.s. planes.
;
loop_
    _geom_bond_atom_site_label_1
    _geom_bond_atom_site_label_2
    _geom_bond_site_symmetry_2
    _geom_bond_distance
    _geom_bond_publ_flag
    Fe1 O2 . 2.0954(14) ?
    Fe1 O4 . 2.1019(14) ?
    Fe1 O3 . 2.1059(14) ?
    Fe1 O1 . 2.1101(14) ?
    Fe1 O6 . 2.1199(13) ?
    Fe1 O5 . 2.1323(13) ?
    S1 O9 . 1.4690(14) ?
    S1 O10 . 1.4698(14) ?
    S1 O8 . 1.4700(13) ?
    S1 O7 . 1.4738(14) ?
    S2 O11 . 1.4656(15) ?
    S2 O12 . 1.4663(14) ?
    S2 O13 . 1.4690(15) ?
    S2 O14 . 1.4696(13) ?
    N1 C1 . 1.332(3) ?
    N1 C5 . 1.336(3) ?
    N1 H1X . 0.8902 ?
    N2 C11 . 1.332(3) ?
    N2 C10 . 1.334(3) ?
    N2 H2X . 0.8901 ?
    O1 H1WA . 0.8500 ?
    O1 H1WB . 0.8500 ?
    O2 H2WA . 0.8499 ?
    O2 H2WB . 0.8499 ?
    O3 H3WA . 0.8499 ?
    O3 H3WB . 0.8506 ?
    O4 H4WA . 0.8500 ?
    O4 H4WB . 0.8500 ?
    O5 H5WA . 0.8500 ?
    O5 H5WB . 0.8500 ?
    O6 H6WA . 0.8502 ?
    O6 H6WB . 0.8498 ?
    O15 H15A . 0.8499 ?
    O15 H15B . 0.8498 ?
    C1 C2 . 1.370(3) ?
    C1 H1 . 0.9500 ?
    C2 C3 . 1.390(3) ?
    C2 H2 . 0.9500 ?
    C3 C4 . 1.397(3) ?
    C3 C6 . 1.459(2) ?
    C4 C5 . 1.359(3) ?
    C4 H4 . 0.9500 ?
    C5 H5 . 0.9500 ?
    C6 C7 . 1.328(3) ?
    C6 H6 . 0.9500 ?
    C7 C8 . 1.463(2) ?
    C7 H7 . 0.9500 ?
    C8 C12 . 1.396(3) ?
    C8 C9 . 1.401(3) ?
    C9 C10 . 1.365(2) ?
    C9 H9 . 0.9500 ?
    C10 H10 . 0.9500 ?
    C11 C12 . 1.371(3) ?
    C11 H11 . 0.9500 ?
    C12 H12 . 0.9500 ?
loop_
    _geom_angle_atom_site_label_1
    _geom_angle_atom_site_label_2
    _geom_angle_atom_site_label_3
    _geom_angle_site_symmetry_1
    _geom_angle_site_symmetry_3
    _geom_angle
    _geom_angle_publ_flag
    O2 Fe1 O4 . . 93.26(6) ?
    O2 Fe1 O3 . . 87.76(6) ?
    O4 Fe1 O3 . . 92.10(6) ?
    O2 Fe1 O1 . . 92.61(6) ?
    O4 Fe1 O1 . . 172.85(6) ?
    O3 Fe1 O1 . . 92.22(6) ?
    O2 Fe1 O6 . . 88.65(6) ?
    O4 Fe1 O6 . . 86.54(6) ?
    O3 Fe1 O6 . . 176.09(5) ?
    O1 Fe1 O6 . . 89.51(6) ?
    O2 Fe1 O5 . . 177.16(5) ?
    O4 Fe1 O5 . . 84.35(6) ?
    O3 Fe1 O5 . . 90.80(6) ?
    O1 Fe1 O5 . . 89.89(6) ?
    O6 Fe1 O5 . . 92.72(5) ?
    O9 S1 O10 . . 109.65(9) ?
    O9 S1 O8 . . 110.74(9) ?
    O10 S1 O8 . . 108.44(8) ?
    O9 S1 O7 . . 108.66(8) ?
    O10 S1 O7 . . 109.39(9) ?
    O8 S1 O7 . . 109.95(8) ?
    O11 S2 O12 . . 109.56(9) ?
    O11 S2 O13 . . 108.96(10) ?
    O12 S2 O13 . . 109.22(9) ?
    O11 S2 O14 . . 110.64(8) ?
    O12 S2 O14 . . 110.64(8) ?
    O13 S2 O14 . . 107.78(8) ?
    C1 N1 C5 . . 121.54(16) ?
    C1 N1 H1X . . 120.5 ?
    C5 N1 H1X . . 117.9 ?
    C11 N2 C10 . . 122.22(16) ?
    C11 N2 H2X . . 118.6 ?
    C10 N2 H2X . . 119.1 ?
    Fe1 O1 H1WA . . 126.9 ?
    Fe1 O1 H1WB . . 126.3 ?
    H1WA O1 H1WB . . 103.8 ?
    Fe1 O2 H2WA . . 129.5 ?
    Fe1 O2 H2WB . . 124.8 ?
    H2WA O2 H2WB . . 104.3 ?
    Fe1 O3 H3WA . . 129.3 ?
    Fe1 O3 H3WB . . 122.0 ?
    H3WA O3 H3WB . . 104.3 ?
    Fe1 O4 H4WA . . 123.2 ?
    Fe1 O4 H4WB . . 128.2 ?
    H4WA O4 H4WB . . 104.0 ?
    Fe1 O5 H5WA . . 119.6 ?
    Fe1 O5 H5WB . . 112.5 ?
    H5WA O5 H5WB . . 104.2 ?
    Fe1 O6 H6WA . . 127.3 ?
    Fe1 O6 H6WB . . 120.8 ?
    H6WA O6 H6WB . . 104.1 ?
    H15A O15 H15B . . 104.2 ?
    N1 C1 C2 . . 120.11(18) ?
    N1 C1 H1 . . 119.9 ?
    C2 C1 H1 . . 119.9 ?
    C1 C2 C3 . . 120.25(18) ?
    C1 C2 H2 . . 119.9 ?
    C3 C2 H2 . . 119.9 ?
    C2 C3 C4 . . 117.53(16) ?
    C2 C3 C6 . . 119.71(16) ?
    C4 C3 C6 . . 122.76(17) ?
    C5 C4 C3 . . 119.92(18) ?
    C5 C4 H4 . . 120.0 ?
    C3 C4 H4 . . 120.0 ?
    N1 C5 C4 . . 120.65(18) ?
    N1 C5 H5 . . 119.7 ?
    C4 C5 H5 . . 119.7 ?
    C7 C6 C3 . . 124.73(17) ?
    C7 C6 H6 . . 117.6 ?
    C3 C6 H6 . . 117.6 ?
    C6 C7 C8 . . 125.04(17) ?
    C6 C7 H7 . . 117.5 ?
    C8 C7 H7 . . 117.5 ?
    C12 C8 C9 . . 117.67(16) ?
    C12 C8 C7 . . 119.59(16) ?
    C9 C8 C7 . . 122.74(16) ?
    C10 C9 C8 . . 119.68(18) ?
    C10 C9 H9 . . 120.2 ?
    C8 C9 H9 . . 120.2 ?
    N2 C10 C9 . . 120.40(18) ?
    N2 C10 H10 . . 119.8 ?
    C9 C10 H10 . . 119.8 ?
    N2 C11 C12 . . 119.85(17) ?
    N2 C11 H11 . . 120.1 ?
    C12 C11 H11 . . 120.1 ?
    C11 C12 C8 . . 120.17(18) ?
    C11 C12 H12 . . 119.9 ?
    C8 C12 H12 . . 119.9 ?
loop_
    _geom_hbond_atom_site_label_D
    _geom_hbond_atom_site_label_H
    _geom_hbond_atom_site_label_A
    _geom_hbond_site_symmetry_A
    _geom_hbond_distance_DH
    _geom_hbond_distance_HA
    _geom_hbond_distance_DA
    _geom_hbond_angle_DHA
    N1 H1X O13 . 0.89 1.74 2.622(2) 173
    N2 H2X O10 2_555 0.89 1.75 2.631(2) 170
    O1 H1WB O7 . 0.85 1.89 2.733(2) 175
    O1 H1WA O9 1_655 0.85 1.90 2.741(2) 170
    O2 H2WA O8 . 0.85 1.90 2.719(2) 161
    O2 H2WB O12 . 0.85 1.86 2.711(2) 175
    O3 H3WA O8 1_655 0.85 1.91 2.751(2) 169
    O3 H3WB O11 . 0.85 1.88 2.726(2) 174
    O4 H4WA O11 2_666 0.85 1.85 2.696(2) 171
    O4 H4WB O12 2_566 0.85 1.86 2.710(2) 175
    O5 H5WA O15 . 0.85 1.90 2.742(2) 169
    O5 H5WB O14 2_666 0.85 1.90 2.750(2) 175
    O6 H6WA O15 1_455 0.85 1.93 2.763(2) 165
    O6 H6WB O14 2_566 0.85 1.89 2.739(2) 180
    O15 H15A O9 1_655 0.85 1.97 2.780(2) 159
    O15 H15B O7 2_665 0.85 1.92 2.7628(19) 174
    C1 H1 O8 2_556 0.95 2.48 3.339(3) 150
    C1 H1 O10 2_556 0.95 2.31 3.172(2) 150
    C11 H11 O13 1_554 0.95 2.34 3.189(2) 149
    C11 H11 O14 1_554 0.95 2.43 3.291(3) 151
_iucr_refine_instructions_details
;
TITL 1 in P-1
CELL  0.71073   6.7720  12.5006  14.1867   68.991   81.829   87.925
ZERR     2.00   0.0010   0.0018   0.0020    0.002    0.002    0.002
LATT   1
SFAC  C    H    N    O    S    FE   MO
UNIT  24   52   4    30   4    2    0
MERG   2
OMIT     0.00  51.20
OMIT     0   1   2
OMIT     0   1   0
OMIT     0   0   1
OMIT     0   1   1
FMAP   2
PLAN    2
SIZE     0.08   0.23   0.26
ACTA
BOND   $H
WGHT     0.03840     0.39010
L.S.   4
TEMP  -100.00
FVAR     0.17193
FE1   6    0.305368    0.518181    0.268630    11.00000    0.02364    0.02605 =
        0.02441   -0.01102   -0.00470    0.00119
S1    5   -0.150242    0.277874    0.196050    11.00000    0.02723    0.02575 =
        0.02050   -0.01036   -0.00298   -0.00155
S2    5    0.251790    0.262224    0.629872    11.00000    0.02584    0.03278 =
        0.01874   -0.01322   -0.00384    0.00145
N1    3    0.264257    0.054961    0.513918    11.00000    0.03425    0.04490 =
        0.02672   -0.02282   -0.00696    0.00499
AFIX    3
H1X   2    0.270467    0.077231    0.566418    11.00000   -1.20000
AFIX    0
N2    3    0.249011   -0.076415   -0.085532    11.00000    0.03305    0.04476 =
        0.02328   -0.01915   -0.00185   -0.00381
AFIX    3
H2X   2    0.243011   -0.096665   -0.139162    11.00000   -1.20000
AFIX    0
O1    4    0.351522    0.424270    0.170162    11.00000    0.03084    0.05523 =
        0.05789   -0.04133   -0.00482    0.00074
AFIX    3
H1WA  2    0.462532    0.402160    0.147762    11.00000   -1.50000
H1WB  2    0.266042    0.381780    0.161422    11.00000   -1.50000
AFIX    0
O2    4    0.086424    0.402161    0.368316    11.00000    0.05126    0.06273 =
        0.02640   -0.00507   -0.00637   -0.02773
AFIX    3
H2WA  2    0.003514    0.361501    0.355516    11.00000   -1.50000
H2WB  2    0.081974    0.374031    0.432736    11.00000   -1.50000
AFIX    0
O3    4    0.516494    0.421773    0.359205    11.00000    0.04243    0.06218 =
        0.03001   -0.01440   -0.01010    0.02259
AFIX    3
H3WA  2    0.610784    0.381214    0.344563    11.00000   -1.50000
H3WB  2    0.491964    0.393943    0.423925    11.00000   -1.50000
AFIX    0
O4    4    0.266241    0.630143    0.350258    11.00000    0.02702    0.06979 =
        0.05788   -0.04858   -0.00715    0.00544
AFIX    3
H4WA  2    0.354111    0.641273    0.383138    11.00000   -1.50000
H4WB  2    0.157871    0.649403    0.377808    11.00000   -1.50000
AFIX    0
O5    4    0.531567    0.638195    0.173439    11.00000    0.02731    0.03792 =
        0.03377   -0.01771   -0.00069   -0.00315
AFIX    3
H5WA  2    0.616245    0.619355    0.132059    11.00000   -1.50000
H5WB  2    0.602295    0.661555    0.207349    11.00000   -1.50000
AFIX    0
O6    4    0.077732    0.610713    0.186248    11.00000    0.02943    0.04262 =
        0.03453   -0.01984   -0.01189    0.00930
AFIX    3
H6WA  2    0.023612    0.595433    0.141928    11.00000   -1.50000
H6WB  2   -0.014408    0.642043    0.214108    11.00000   -1.50000
AFIX    0
O7    4    0.058719    0.294774    0.146638    11.00000    0.02787    0.04152 =
        0.03012   -0.01107   -0.00144    0.00053
O8    4   -0.173038    0.312321    0.285751    11.00000    0.03843    0.04361 =
        0.03438   -0.02631   -0.00421    0.00053
O9    4   -0.278544    0.346273    0.121721    11.00000    0.03371    0.04503 =
        0.03420   -0.01180   -0.01121    0.00662
O10   4   -0.205850    0.155959    0.229943    11.00000    0.06361    0.02992 =
        0.02322   -0.01035   -0.00155   -0.01381
O11   4    0.435719    0.317507    0.565607    11.00000    0.02994    0.07643 =
        0.02744   -0.01499    0.00023   -0.01215
O12   4    0.082470    0.299864    0.572508    11.00000    0.02779    0.06614 =
        0.02815   -0.01813   -0.00809    0.00637
O13   4    0.270316    0.137398    0.659419    11.00000    0.08780    0.03421 =
        0.02978   -0.01853   -0.01519    0.00992
O14   4    0.219766    0.288876    0.723678    11.00000    0.03660    0.04138 =
        0.02737   -0.02183   -0.00500    0.00375
O15   4    0.839213    0.574952    0.057263    11.00000    0.04392    0.04074 =
        0.02490   -0.01374   -0.00133   -0.00102
AFIX    3
H15A  2    0.810043    0.507932    0.060823    11.00000   -1.50000
H15B  2    0.875353    0.610942   -0.005917    11.00000   -1.50000
AFIX    0
C1    1    0.238013   -0.055280    0.528841    11.00000    0.03538    0.04028 =
        0.02010   -0.00883   -0.00240   -0.00054
AFIX   43
H1    2    0.218197   -0.110232    0.596195    11.00000   -1.20000
AFIX    0
C2    1    0.239542   -0.089565    0.447249    11.00000    0.04159    0.02839 =
        0.02503   -0.01054   -0.00622    0.00024
AFIX   43
H2    2    0.223038   -0.168446    0.458141    11.00000   -1.20000
AFIX    0
C3    1    0.265144   -0.009415    0.348591    11.00000    0.02704    0.02876 =
        0.02273   -0.01139   -0.00424    0.00219
C4    1    0.292592    0.105171    0.336791    11.00000    0.05091    0.02680 =
        0.02513   -0.00926   -0.00753   -0.00014
AFIX   43
H4    2    0.311726    0.162430    0.270526    11.00000   -1.20000
AFIX    0
C5    1    0.291879    0.134598    0.420252    11.00000    0.04874    0.03088 =
        0.03610   -0.01816   -0.01089    0.00303
AFIX   43
H5    2    0.311205    0.212534    0.411917    11.00000   -1.20000
AFIX    0
C6    1    0.263398   -0.046853    0.262383    11.00000    0.04345    0.02690 =
        0.02418   -0.01345   -0.00468    0.00036
AFIX   43
H6    2    0.272999   -0.126671    0.274969    11.00000   -1.20000
AFIX    0
C7    1    0.249362    0.022564    0.167640    11.00000    0.03360    0.02661 =
        0.02603   -0.01392   -0.00724    0.00364
AFIX   43
H7    2    0.237855    0.102236    0.155431    11.00000   -1.20000
AFIX    0
C8    1    0.250250   -0.014172    0.080592    11.00000    0.02553    0.02854 =
        0.02178   -0.01015   -0.00433    0.00076
C9    1    0.260145   -0.129541    0.089625    11.00000    0.04128    0.02667 =
        0.02231   -0.00909   -0.00747    0.00184
AFIX   43
H9    2    0.267257   -0.187772    0.154158    11.00000   -1.20000
AFIX    0
C10   1    0.259514   -0.157849    0.005244    11.00000    0.04043    0.03141 =
        0.03019   -0.01630   -0.00448   -0.00047
AFIX   43
H10   2    0.266596   -0.235999    0.011186    11.00000   -1.20000
AFIX    0
C11   1    0.240527    0.034401   -0.098219    11.00000    0.03550    0.03716 =
        0.01947   -0.00460   -0.00386   -0.00521
AFIX   43
H11   2    0.233992    0.090236   -0.164002    11.00000   -1.20000
AFIX    0
C12   1    0.241244    0.067726   -0.016159    11.00000    0.03371    0.02811 =
        0.02462   -0.00794   -0.00540   -0.00248
AFIX   43
H12   2    0.235596    0.146780   -0.025164    11.00000   -1.20000
AFIX    0
HKLF 4
END
;
data_New_Global_Publ_Block
_journal_date_recd_electronic     2014-03-27
_journal_date_accepted     2014-03-30
_journal_name_full     'Acta Crystallographica, Section E'
_journal_year     2014
_journal_volume     70
_journal_issue      5
_journal_page_first     m169
_journal_page_last     m169
_journal_paper_category     QM
_journal_paper_doi     10.1107/S1600536814007053
_journal_coeditor_code     XU5782
_publ_contact_author_name     'Dan Yang'
_publ_contact_author_address
;
Schoolof Environmental and Chemical Engineering,
Jiangsu University of Science and Technology,
Zhenjiang 212003,
People's Republic of China
;
_publ_contact_author_email     'aihua.yuan@just.edu.cn'
_publ_contact_author_fax     ?
_publ_contact_author_phone     ?
_publ_section_title
;
1:1 Co-crystal of 4,4'-(ethene-1,2-diyl)dipyridin-1-ium sulfate and
hexaaquairon(II) sulfate monohydrate
;
loop_
    _publ_author_name
    _publ_author_address
    'Yang, Dan'
;
School of Environmental and Chemical Engineering,
Jiangsu University of Science and Technology,
Zhenjiang 212003, People's Republic of China
;
    'Yang, Fei-Lin'
;
School of Environmental and Chemical Engineering,
Jiangsu University of Science and Technology,
Zhenjiang 212003, People's Republic of China
;
