# Supplementary material for: 1:1 Co-crystal of 4,4′-(ethene-1,2-di­yl)dipyridin-1-ium sulfate and hexa­aqua­iron(II) sulfate monohydrate
Source: Acta Crystallogr Sect E Struct Rep Online. 2014 Apr 5;70(Pt 5):m169. doi: 10.1107/S1600536814007053 (PMC4011237; doi:10.1107/S1600536814007053)
Supplement: Supplementary file 2 [file e-70-0m169-Isup2.hkl]

# 
# h,k,l, Fc-squared, Fo-squared, sigma(Fo-squared) and status flag 
# 
data_I
_shelx_title ' yd047 in P-1' 
_shelx_refln_list_code          4 
_shelx_F_calc_maximum      201.08 
_exptl_crystal_F_000       580.00 
_reflns_d_resolution_high  0.8225 
 
loop_ 
 _symmetry_equiv_pos_as_xyz 
 'x, y, z' 
 '-x, -y, -z' 
 
_cell_length_a     6.7720 
_cell_length_b    12.5006 
_cell_length_c    14.1867 
_cell_angle_alpha  68.991 
_cell_angle_beta   81.829 
_cell_angle_gamma  87.925 
 
_shelx_F_squared_multiplier     1.000 
 
loop_ 
 _refln_index_h 
 _refln_index_k 
 _refln_index_l 
 _refln_F_squared_calc 
 _refln_F_squared_meas 
 _refln_F_squared_sigma 
 _refln_observed_status 
   1   0   0       87.25       77.81      1.91 o 
   2   0   0    40432.13    33778.18    233.95 o 
   3   0   0        2.97        0.00      1.51 o 
   4   0   0     5768.98     5886.32     52.93 o 
   5   0   0     1774.63     1687.21     17.57 o 
   6   0   0      683.38      606.54     17.25 o 
   7   0   0      191.74      197.22     11.16 o 
   8   0   0       30.74       14.88      5.75 o 
  -8   1   0       95.42       61.91      9.13 o 
  -7   1   0      115.82      148.17     10.15 o 
  -6   1   0      512.99      515.20     15.90 o 
  -5   1   0     3318.79     3312.88     34.01 o 
  -4   1   0     3393.83     3463.06     26.89 o 
  -3   1   0      114.98      147.91      2.94 o 
  -2   1   0    14240.11    13511.75     94.85 o 
  -1   1   0       70.28       76.79      2.37 o 
   1   1   0       75.67       64.31      1.76 o 
   2   1   0     4555.85     4820.22     33.92 o 
   3   1   0      949.16     1071.11     10.14 o 
   4   1   0     1056.00     1117.60     11.30 o 
   5   1   0        0.89        0.00      1.37 o 
   6   1   0     1373.07     1339.93     27.40 o 
   7   1   0        2.93        6.77      4.74 o 
   8   1   0      968.98      908.28     25.37 o 
  -7   2   0       46.40       40.26      7.10 o 
  -6   2   0       91.02       76.45      8.12 o 
  -5   2   0     1188.99     1202.02     16.42 o 
  -4   2   0     2014.20     2133.76     18.14 o 
  -3   2   0      544.85      529.00      6.11 o 
  -2   2   0     4059.13     4253.17     30.32 o 
  -1   2   0     2394.76     2411.43     27.06 o 
   0   2   0      939.17      865.40     20.63 o 
   1   2   0     2075.59     2051.93     22.58 o 
   2   2   0     1071.57     1160.68     10.15 o 
   3   2   0     5549.52     5554.98     40.17 o 
   4   2   0        0.01        1.47      2.05 o 
   5   2   0      184.54      188.73      9.26 o 
   6   2   0      279.98      283.14     11.50 o 
   7   2   0        4.34        7.10      4.40 o 
   8   2   0      210.64      244.58     13.53 o 
  -7   3   0       36.95       39.24      7.44 o 
  -6   3   0      658.64      654.91     18.94 o 
  -5   3   0      762.15      776.02     12.72 o 
  -4   3   0      150.76      125.15      3.36 o 
  -3   3   0      162.12      166.26      3.43 o 
  -2   3   0     1449.25     1342.76     11.48 o 
  -1   3   0      139.29      123.15      2.40 o 
   0   3   0     4781.67     4868.44     55.52 o 
   1   3   0     2457.59     2449.71     27.14 o 
   2   3   0      105.70      103.87      2.44 o 
   3   3   0     5643.64     5637.64     78.66 o 
   4   3   0      658.96      684.15      8.53 o 
   5   3   0     3002.12     3009.83     25.78 o 
   6   3   0      345.50      339.45      8.60 o 
   7   3   0      262.93      270.62     12.52 o 
  -6   4   0        3.30        0.00      3.72 o 
  -5   4   0      633.69      638.80     11.84 o 
  -4   4   0      250.94      270.53      5.20 o 
  -3   4   0      135.08      143.09      3.43 o 
  -2   4   0     2934.70     2784.21     21.58 o 
  -1   4   0      207.25      230.05      4.06 o 
   0   4   0      133.68      165.84      2.94 o 
   1   4   0       26.52       22.76      1.27 o 
   2   4   0      224.01      219.99      3.68 o 
   3   4   0      135.81      133.45      3.37 o 
   4   4   0      189.85      176.57      4.34 o 
   5   4   0     1180.52     1153.78     13.14 o 
   6   4   0       38.40       39.58      3.83 o 
  -7   5   0      859.03      939.07     26.72 o 
  -6   5   0      108.86      110.28     10.49 o 
  -5   5   0      596.25      655.25     16.58 o 
  -4   5   0       59.29       55.82      5.75 o 
  -3   5   0     1268.01     1283.81     12.55 o 
  -2   5   0     4186.27     4097.52     30.77 o 
  -1   5   0      198.32      200.76      3.75 o 
   0   5   0     3274.51     3232.98     24.48 o 
   1   5   0      838.62      844.59      8.31 o 
   2   5   0      858.97      809.60      8.91 o 
   3   5   0      271.52      290.82      5.03 o 
   4   5   0        3.16        2.83      1.49 o 
   5   5   0       56.30       49.42      3.19 o 
   6   5   0      460.07      458.71     14.88 o 
  -7   6   0      467.10      481.04     19.28 o 
  -6   6   0       58.25       57.85      7.78 o 
  -5   6   0     1160.67     1225.25     26.72 o 
  -4   6   0       51.64       56.81      7.44 o 
  -3   6   0      633.39      649.04     11.21 o 
  -2   6   0      232.64      245.25      4.68 o 
  -1   6   0      327.63      352.25      5.44 o 
   0   6   0        4.99        9.21      1.34 o 
   1   6   0      359.76      368.29      5.29 o 
   2   6   0      139.92      148.58      3.69 o 
   3   6   0      419.65      406.85      6.27 o 
   4   6   0      244.42      238.59      7.05 o 
   5   6   0      129.23      119.66     10.49 o 
   6   6   0      324.10      337.97      9.91 o 
  -7   7   0       50.91       45.67      8.12 o 
  -6   7   0      102.00      111.29     10.49 o 
  -5   7   0      112.21      108.93      9.13 o 
  -4   7   0      538.64      566.74     11.35 o 
  -3   7   0        1.09        1.77      2.01 o 
  -2   7   0      311.09      306.65      5.64 o 
  -1   7   0       59.67       60.83      2.85 o 
   0   7   0      959.79     1037.36     10.70 o 
   1   7   0     3681.49     3740.64     29.03 o 
   2   7   0      254.86      233.58     11.84 o 
   3   7   0     2914.15     2910.34     32.05 o 
   4   7   0       14.18       21.65      3.35 o 
   5   7   0      156.71      168.01     10.15 o 
   6   7   0       79.43       75.67      5.50 o 
   7   7   0        0.01        5.75      4.74 o 
  -6   8   0       32.39       37.21      7.78 o 
  -5   8   0       28.98       31.80      6.77 o 
  -4   8   0     1480.23     1506.82     20.57 o 
  -3   8   0        7.65       10.75      3.21 o 
  -2   8   0     1750.45     1722.31     16.70 o 
  -1   8   0      420.58      433.89      8.10 o 
   0   8   0      396.78      380.47      7.31 o 
   1   8   0     1281.52     1276.44     17.58 o 
   2   8   0       18.98       17.17      2.87 o 
   3   8   0     1247.11     1236.37     18.30 o 
   4   8   0      181.87      201.73      7.44 o 
   5   8   0      840.35      841.72     15.67 o 
   6   8   0        1.50        3.89      2.75 o 
  -6   9   0       76.15       66.98      8.80 o 
  -5   9   0      157.29      183.01     11.84 o 
  -4   9   0      548.55      538.83     12.69 o 
  -3   9   0        1.40        1.03      2.93 o 
  -2   9   0      671.90      677.87      9.54 o 
  -1   9   0     1042.57     1068.64     26.72 o 
   0   9   0     1724.51     1813.93     22.71 o 
   1   9   0        7.39        4.57      2.39 o 
   2   9   0      193.16      163.88      8.80 o 
   3   9   0       72.69       68.84      5.02 o 
   4   9   0      227.89      247.65      8.61 o 
   5   9   0        0.08        0.00      2.68 o 
   6   9   0        9.39       15.76      3.80 o 
  -5  10   0      338.25      379.89     15.90 o 
  -4  10   0        5.95        4.05      3.22 o 
  -3  10   0        3.01        0.34      3.38 o 
  -2  10   0      109.55      117.43      5.73 o 
  -1  10   0     1242.86     1213.08     17.90 o 
   0  10   0        6.86       10.59      3.08 o 
   1  10   0      296.10      271.14     19.62 o 
   2  10   0      194.80      205.32      7.53 o 
   3  10   0       15.56       18.23      3.59 o 
   4  10   0      504.93      508.95     13.19 o 
   5  10   0       54.00       55.34      5.38 o 
  -4  11   0       81.86       80.85      8.46 o 
  -3  11   0       14.71       17.59      5.07 o 
  -2  11   0       36.48       31.46      5.75 o 
  -1  11   0      134.31      128.72      6.45 o 
   0  11   0        0.55        7.10      2.87 o 
   1  11   0      366.50      370.76     14.55 o 
   2  11   0       87.10       88.14     14.38 o 
   3  11   0      255.27      271.87      9.33 o 
   4  11   0       79.79       81.72      6.57 o 
   5  11   0        8.79       11.29      4.06 o 
  -4  12   0      210.35      190.11     11.16 o 
  -3  12   0       70.87       61.57      7.78 o 
  -2  12   0      258.83      235.44     12.52 o 
  -1  12   0       67.79       71.73      6.77 o 
   0  12   0        0.40        4.78      3.55 o 
   1  12   0      383.75      402.75     11.24 o 
   2  12   0       33.56       30.25      4.53 o 
   3  12   0      250.56      254.54     15.22 o 
   4  12   0       19.28       16.93      4.18 o 
  -3  13   0       43.78       34.50      6.77 o 
  -2  13   0      226.82      220.56     12.52 o 
  -1  13   0       47.47       53.77      5.58 o 
   0  13   0       67.00       75.66      6.21 o 
   1  13   0      107.97       96.39      6.92 o 
   2  13   0       17.57       19.96      6.43 o 
   3  13   0       10.37       12.44      3.98 o 
  -1  14   0       19.65       15.90      5.41 o 
   0  14   0       94.28       98.64      7.29 o 
   1  14   0        3.74        0.00      3.22 o 
  -2 -13   1      109.86      101.72      7.40 o 
  -1 -13   1        0.07        3.34      3.55 o 
   0 -13   1      108.39      107.17      7.03 o 
   1 -13   1       10.81        7.10      4.74 o 
   2 -13   1        1.28        0.00      4.74 o 
  -3 -12   1       76.67       77.83      6.46 o 
  -2 -12   1       72.29       56.45      5.59 o 
  -1 -12   1        2.16        5.41      4.74 o 
   0 -12   1      174.58      173.69      7.75 o 
   1 -12   1       24.75       27.42      3.94 o 
   2 -12   1      136.30      130.58     10.49 o 
   3 -12   1      163.90      172.52     11.16 o 
   4 -12   1       13.86        8.46      5.75 o 
  -4 -11   1      152.59      138.91      7.53 o 
  -3 -11   1       39.80       45.71      5.02 o 
  -2 -11   1      277.09      247.44      8.73 o 
  -1 -11   1       82.60       76.25      5.62 o 
   0 -11   1      115.35      120.10      6.79 o 
   1 -11   1      472.65      444.22     14.72 o 
   2 -11   1      149.14      146.48     10.15 o 
   3 -11   1      508.98      475.62     16.91 o 
   4 -11   1        2.98       16.58      5.41 o 
  -5 -10   1       10.26       10.92      3.49 o 
  -4 -10   1      620.65      599.06     13.75 o 
  -3 -10   1      157.04      157.08      7.05 o 
  -2 -10   1      583.20      592.62     12.80 o 
  -1 -10   1        6.63        2.54      2.39 o 
   0 -10   1      221.37      231.05     11.16 o 
   1 -10   1      661.77      637.02     12.52 o 
   2 -10   1        0.38        1.35      4.06 o 
   3 -10   1      741.00      806.80     21.65 o 
   4 -10   1        6.48        2.71      4.06 o 
  -5  -9   1      129.15      118.33      6.74 o 
  -4  -9   1      428.51      433.05     11.12 o 
  -3  -9   1      756.70      733.23     14.23 o 
  -2  -9   1      498.37      546.33     11.60 o 
  -1  -9   1      864.44      905.64     15.19 o 
   0  -9   1     1258.08     1237.57     24.69 o 
   1  -9   1      146.17      153.91      7.27 o 
   2  -9   1       15.42       14.50      3.22 o 
   3  -9   1       87.65       75.51      5.41 o 
   4  -9   1      126.68      124.49      6.46 o 
   5  -9   1      165.63      161.02     11.16 o 
   6  -9   1       84.71       90.66     10.15 o 
  -6  -8   1       38.14       46.68      7.44 o 
  -5  -8   1       29.39       33.66      4.18 o 
  -4  -8   1       30.60       31.67      3.83 o 
  -3  -8   1      293.51      272.94      8.25 o 
  -2  -8   1      320.99      325.87      8.49 o 
  -1  -8   1      572.29      596.00     14.04 o 
   0  -8   1      370.78      378.34      8.71 o 
   1  -8   1     1213.86     1239.82     16.70 o 
   2  -8   1      171.13      169.73      7.79 o 
   3  -8   1        7.82       14.76      3.22 o 
   4  -8   1      666.87      687.68     13.03 o 
   5  -8   1      128.00      126.20      8.80 o 
   6  -8   1      698.52      718.51     22.33 o 
  -6  -7   1       21.83       29.77      6.09 o 
  -5  -7   1      594.02      563.56     12.19 o 
  -4  -7   1       21.86       26.02      3.46 o 
  -3  -7   1       50.69       46.34      3.94 o 
  -2  -7   1      351.44      368.13      8.61 o 
  -1  -7   1      735.67      736.46     16.24 o 
   0  -7   1       86.57       91.33      2.78 o 
   1  -7   1     4809.87     4869.63     36.78 o 
   2  -7   1      219.43      228.73      4.91 o 
   3  -7   1     1341.47     1352.23     17.92 o 
   4  -7   1        2.04        6.93      3.35 o 
   5  -7   1      130.33      132.02      6.46 o 
   6  -7   1      264.38      307.84     14.88 o 
   7  -7   1        3.89       12.52      6.43 o 
  -7  -6   1        0.71        0.00      2.71 o 
  -6  -6   1      533.89      559.85     17.93 o 
  -5  -6   1      263.27      251.89      7.64 o 
  -4  -6   1     2109.82     2146.26     25.83 o 
  -3  -6   1      173.01      169.87      5.74 o 
  -2  -6   1     1206.18     1225.79     11.88 o 
  -1  -6   1      235.96      252.97      7.03 o 
   0  -6   1        1.03        1.26      0.98 o 
   1  -6   1      516.14      490.14      7.88 o 
   2  -6   1      584.65      567.42      8.58 o 
   3  -6   1     1298.03     1255.13     12.86 o 
   4  -6   1      293.71      304.91      9.30 o 
   5  -6   1       23.24       23.00      5.41 o 
   6  -6   1       17.29       15.22      5.75 o 
   7  -6   1       55.36       50.40      8.46 o 
  -6  -5   1       93.60       99.45      8.46 o 
  -5  -5   1       31.05       36.90      5.07 o 
  -4  -5   1     1399.01     1426.38     14.63 o 
  -3  -5   1       28.90       32.13      2.13 o 
  -2  -5   1     4812.74     4739.44     35.15 o 
  -1  -5   1       20.09       36.14      1.50 o 
   0  -5   1      107.16       97.22      3.56 o 
   1  -5   1      143.69      127.95      5.58 o 
   2  -5   1      241.87      259.75      5.67 o 
   3  -5   1      535.37      543.62      7.12 o 
   4  -5   1      161.46      160.33      8.96 o 
   5  -5   1        7.66       10.62      3.22 o 
   6  -5   1      103.71       87.28      8.80 o 
  -6  -4   1        0.45        0.00      2.71 o 
  -5  -4   1      108.93      114.90      6.19 o 
  -4  -4   1      115.15      111.46      3.50 o 
  -3  -4   1       11.64       11.98      1.87 o 
  -2  -4   1     2394.28     2304.98     18.51 o 
  -1  -4   1     2289.99     2496.76     27.41 o 
   0  -4   1       10.91        8.90      1.02 o 
   1  -4   1      132.82      115.56      3.64 o 
   2  -4   1     1711.74     1785.01     15.09 o 
   3  -4   1       60.15       67.61      2.66 o 
   4  -4   1     1154.12     1201.10     16.14 o 
   5  -4   1        4.13       10.44      3.22 o 
   6  -4   1     1343.51     1398.79     29.77 o 
   7  -4   1       12.71       20.64      6.43 o 
  -7  -3   1      471.25      438.07     15.56 o 
  -6  -3   1      188.52      179.05      6.57 o 
  -5  -3   1      151.32      161.69      4.62 o 
  -4  -3   1      651.73      682.65      8.58 o 
  -3  -3   1      959.21      954.92      9.87 o 
  -2  -3   1      340.97      330.47      4.53 o 
  -1  -3   1    10769.40    10076.11     88.04 o 
   0  -3   1      276.35      269.41      3.54 o 
   1  -3   1     2499.77     2379.90     17.87 o 
   2  -3   1      553.39      560.83      6.07 o 
   3  -3   1       33.27       29.34      1.75 o 
   4  -3   1       67.51       68.24     12.01 o 
   5  -3   1       97.49       93.66      5.14 o 
   6  -3   1      553.11      559.85     17.59 o 
   7  -3   1        0.46        3.04      4.40 o 
   8  -3   1       65.83       82.54     10.49 o 
  -7  -2   1       13.41        7.10      4.74 o 
  -6  -2   1     1655.08     1632.41     21.27 o 
  -5  -2   1        0.18        0.00      1.42 o 
  -4  -2   1     1124.47     1078.83     11.32 o 
  -3  -2   1     3722.41     3972.30     29.81 o 
  -2  -2   1     1944.99     1884.52     15.02 o 
  -1  -2   1    20768.88    18081.92    127.19 o 
   0  -2   1     1154.25     1123.95      9.37 o 
   1  -2   1    24680.25    21576.38    592.84 o 
   2  -2   1       57.83       65.80      1.82 o 
   3  -2   1     3228.78     3375.17     25.41 o 
   4  -2   1       18.70       21.48      2.03 o 
   5  -2   1       87.91       88.55      7.44 o 
   6  -2   1       66.94       53.11      6.43 o 
   7  -2   1      133.80      158.99     11.16 o 
   8  -2   1      139.69      107.91     10.82 o 
  -8  -1   1        7.02        0.00      4.06 o 
  -7  -1   1      207.51      204.66     11.50 o 
  -6  -1   1       74.91       85.25      7.44 o 
  -5  -1   1      605.99      573.18      8.03 o 
  -4  -1   1     2591.34     2583.06     21.40 o 
  -3  -1   1     1009.31     1022.16      9.81 o 
  -2  -1   1     1053.43      992.50      8.84 o 
  -1  -1   1     2406.29     2454.66     17.57 o 
   1  -1   1       25.12       31.37      1.41 o 
   2  -1   1        8.46       12.96      0.90 o 
   3  -1   1       86.42       83.77      2.29 o 
   4  -1   1      136.05      148.67      3.41 o 
   5  -1   1      388.36      394.44      8.95 o 
   6  -1   1      369.11      347.08     13.53 o 
   7  -1   1      471.90      458.71     16.91 o 
   8  -1   1       30.73       25.37      7.10 o 
  -7   0   1       17.00       23.68      6.09 o 
  -6   0   1        1.37        0.00      3.72 o 
  -5   0   1      168.19      188.22      4.63 o 
  -4   0   1     4814.47     4785.36     35.78 o 
  -3   0   1      159.99      133.75      2.88 o 
  -2   0   1     3850.82     3868.97     27.53 o 
  -1   0   1      879.92      804.80      6.48 o 
   1   0   1      266.37      302.42      5.41 o 
   2   0   1     2969.13     2849.03     20.73 o 
   3   0   1       82.10       83.39      2.68 o 
   4   0   1     9405.37     9119.31     64.15 o 
   5   0   1       66.62       58.48      4.18 o 
   6   0   1      432.28      407.38      9.53 o 
   7   0   1       50.95       49.05      6.77 o 
   8   0   1        0.14        0.00      5.07 o 
  -8   1   1       12.27       18.27      6.09 o 
  -7   1   1       50.11       57.85      7.44 o 
  -6   1   1      277.56      280.43     11.84 o 
  -5   1   1      116.27      117.87      4.02 o 
  -4   1   1       71.41       69.55      3.86 o 
  -3   1   1      691.04      600.49      6.64 o 
  -2   1   1       63.40       80.47      1.98 o 
  -1   1   1    13190.46    12226.37    276.04 o 
   1   1   1     2188.25     2215.99     15.88 o 
   2   1   1      559.92      562.11      5.70 o 
   3   1   1        0.71        0.00      0.73 o 
   4   1   1     9501.10     8954.11     99.87 o 
   5   1   1        1.35        0.00      1.64 o 
   6   1   1     2069.33     2001.51     39.75 o 
   7   1   1       54.74       53.79      7.10 o 
   8   1   1       74.70       64.95      8.46 o 
  -8   2   1      164.78      183.01     13.87 o 
  -6   2   1      401.26      395.11     14.21 o 
  -5   2   1      149.23      140.65      5.12 o 
  -4   2   1       69.93       65.00      2.72 o 
  -3   2   1      821.51      820.01      8.27 o 
  -2   2   1       13.83       10.90      1.50 o 
  -1   2   1    12068.01    11568.18     82.06 o 
   0   2   1      240.25      245.14      3.59 o 
   1   2   1     9351.40     9007.23     65.49 o 
   2   2   1      817.15      764.37      7.35 o 
   3   2   1      119.07      128.63      3.06 o 
   4   2   1      306.69      310.82      5.99 o 
   5   2   1       69.28       68.55      3.16 o 
   6   2   1       74.80       76.10      4.90 o 
   7   2   1        9.79        3.72      4.40 o 
   8   2   1       23.20       15.90      5.41 o 
  -7   3   1       41.09       37.89      7.10 o 
  -5   3   1        7.85        8.12      4.40 o 
  -4   3   1     1652.20     1578.89     14.56 o 
  -3   3   1        0.96        0.70      1.09 o 
  -2   3   1      646.50      607.38      6.55 o 
  -1   3   1      360.55      367.77      5.60 o 
   0   3   1       69.24       76.00      2.66 o 
   1   3   1     1052.88     1041.08     11.21 o 
   2   3   1     1258.65     1313.29     11.45 o 
   3   3   1       33.72       39.29      2.08 o 
   4   3   1      303.44      325.02      5.60 o 
   5   3   1      712.18      667.64      9.10 o 
   6   3   1        0.62        0.00      2.26 o 
   7   3   1      899.55      861.94     22.33 o 
   8   3   1        2.17        5.07      5.41 o 
  -7   4   1        0.18        3.72      5.07 o 
  -6   4   1       57.79       72.05      8.46 o 
  -4   4   1      579.08      586.10      7.76 o 
  -3   4   1     1130.07     1211.38     11.66 o 
  -2   4   1      205.38      202.84      3.63 o 
  -1   4   1      854.89      796.97      7.88 o 
   0   4   1       99.39       84.43      3.79 o 
   1   4   1      307.92      379.67      4.68 o 
   2   4   1     3524.54     3324.82     25.36 o 
   3   4   1      304.73      359.78      5.45 o 
   4   4   1      292.46      271.51      5.47 o 
   5   4   1        7.98        6.70      1.82 o 
   6   4   1       26.47       31.72      2.98 o 
   7   4   1      540.20      544.97     17.25 o 
  -7   5   1       69.80       46.68      7.78 o 
  -6   5   1        2.02        0.00      4.74 o 
  -5   5   1        7.04       11.16      5.41 o 
  -4   5   1        3.67        2.96      1.87 o 
  -3   5   1      517.51      457.78      6.45 o 
  -2   5   1      591.04      645.68      9.86 o 
  -1   5   1     2045.63     2388.33     19.07 o 
   0   5   1     1841.62     2019.13     16.45 o 
   1   5   1     2211.26     2519.79     19.93 o 
   2   5   1     9193.57     9266.21     64.94 o 
   3   5   1      290.21      323.11      5.42 o 
   4   5   1     1692.96     1748.48     16.83 o 
   5   5   1       38.11       46.09      3.11 o 
   6   5   1      360.91      380.06     11.44 o 
  -7   6   1       55.25       69.01      9.81 o 
  -6   6   1      528.54      546.66     18.94 o 
  -5   6   1      203.54      235.78     12.18 o 
  -4   6   1      249.12      246.74     18.61 o 
  -3   6   1     3850.43     3942.58     30.96 o 
  -2   6   1        1.37        6.24      1.62 o 
  -1   6   1     3801.37     3911.05     29.74 o 
   0   6   1      264.41      295.19      4.82 o 
   1   6   1     1479.58     1531.20     13.76 o 
   2   6   1      532.26      500.01      6.67 o 
   3   6   1      298.07      340.35      5.82 o 
   4   6   1       10.18       14.47      2.04 o 
   5   6   1       53.50       47.91      3.23 o 
   6   6   1      144.96      149.53      6.46 o 
  -7   7   1        5.39        1.35      6.43 o 
  -6   7   1      669.28      701.26     21.65 o 
  -5   7   1       19.40       17.93      5.07 o 
  -4   7   1       52.23       54.78      4.38 o 
  -3   7   1      415.04      393.48      6.75 o 
  -2   7   1      413.87      451.32      6.96 o 
  -1   7   1      894.25      864.56      9.75 o 
   0   7   1      229.45      247.06      4.63 o 
   1   7   1      447.05      435.01      6.11 o 
   2   7   1       72.84       76.45      2.74 o 
   3   7   1       62.56       80.75      3.23 o 
   4   7   1      538.94      508.68     11.16 o 
   5   7   1      644.57      633.74     17.25 o 
   6   7   1       17.45       22.88      3.70 o 
  -6   8   1      504.84      484.76     18.27 o 
  -5   8   1       47.53       49.05      7.44 o 
  -4   8   1      330.29      359.45     14.04 o 
  -3   8   1      104.89      119.43      4.54 o 
  -2   8   1       37.60       28.67      2.66 o 
  -1   8   1      102.36      117.73      3.96 o 
   0   8   1     1082.57     1031.91     14.55 o 
   1   8   1       87.57      115.66      3.37 o 
   2   8   1      476.99      458.37      9.81 o 
   3   8   1        2.26        3.84      2.60 o 
   4   8   1        7.14        2.17      3.04 o 
   5   8   1      225.59      233.94      8.01 o 
   6   8   1      139.55      135.41      6.94 o 
  -6   9   1        0.46        4.74      6.09 o 
  -5   9   1      508.97      489.15     17.25 o 
  -4   9   1        2.76        0.00      2.60 o 
  -3   9   1      465.59      472.24     10.28 o 
  -2   9   1      265.13      279.84      6.31 o 
  -1   9   1      304.49      270.58      5.78 o 
   0   9   1     2043.01     2164.63     32.81 o 
   1   9   1      100.59      113.47      5.26 o 
   2   9   1     1344.11     1374.56     19.61 o 
   3   9   1      247.04      239.04      7.77 o 
   4   9   1     1110.06     1075.73     17.94 o 
   5   9   1      178.34      166.90      7.40 o 
   6   9   1       16.43       25.03      4.07 o 
  -5  10   1      415.54      406.95     16.58 o 
  -4  10   1        9.53       11.29      5.75 o 
  -3  10   1      592.48      582.14     26.56 o 
  -2  10   1      117.75      126.05      6.77 o 
  -1  10   1     1579.69     1571.22     20.90 o 
   0  10   1      436.04      437.06     10.16 o 
   1  10   1       31.90       27.81      3.70 o 
   2  10   1       21.82       20.57      3.32 o 
   3  10   1      125.50      146.92      6.57 o 
   4  10   1      257.30      237.05      8.49 o 
   5  10   1       83.42       76.35      6.21 o 
  -5  11   1       27.75       32.47      7.44 o 
  -3  11   1        5.95        4.40      3.72 o 
  -2  11   1      157.29      148.60      6.70 o 
  -1  11   1      318.76      334.25     11.50 o 
   0  11   1      391.35      337.21      9.33 o 
   1  11   1        0.00        0.00      2.11 o 
   2  11   1        3.16        1.69      4.40 o 
   3  11   1      337.80      384.12     16.74 o 
   4  11   1        2.86        3.24      2.84 o 
   5  11   1      314.31      304.59     22.50 o 
  -3  12   1        1.96        1.69      3.72 o 
  -2  12   1       16.84       12.85      4.74 o 
  -1  12   1        0.08        3.21      3.04 o 
   0  12   1      259.70      248.86      8.60 o 
   1  12   1        9.11        8.33      3.89 o 
   2  12   1       31.77       32.60      4.42 o 
   3  12   1      274.84      262.31      9.69 o 
   4  12   1       40.43       45.81      5.38 o 
  -3  13   1       77.64       77.13      8.46 o 
  -2  13   1       16.87       17.59      5.75 o 
  -1  13   1       32.30       34.08      5.92 o 
   0  13   1      166.17      173.87      9.30 o 
   1  13   1       42.56       41.06      5.01 o 
   2  13   1      272.55      293.87     21.31 o 
   3  13   1      103.73       84.91      9.81 o 
  -2  14   1       24.67       34.50      7.44 o 
  -1  14   1       19.16       20.23      4.42 o 
   0  14   1       20.71       23.06      4.66 o 
   1  14   1       35.31       35.27      5.38 o 
   2  14   1      173.21      176.44      8.95 o 
  -1 -13   2      116.64       92.01     10.15 o 
   0 -13   2       58.17       61.20      5.83 o 
   1 -13   2        6.05        9.81      5.07 o 
   2 -13   2      433.45      416.09     17.59 o 
  -3 -12   2      301.51      302.96     10.88 o 
  -2 -12   2      376.34      420.45     12.08 o 
  -1 -12   2      462.87      465.17     12.44 o 
   0 -12   2      129.86      159.68     10.15 o 
   1 -12   2       17.54       10.82      5.41 o 
   2 -12   2       18.23        5.75      5.07 o 
   3 -12   2        0.01        0.00      4.40 o 
  -4 -11   2       79.23       77.87      6.45 o 
  -3 -11   2       10.81       13.11      3.80 o 
  -2 -11   2      119.66      116.01      7.44 o 
  -1 -11   2      212.68      221.41     14.04 o 
   0 -11   2       40.42       52.43      7.44 o 
   1 -11   2      165.11      161.67      6.92 o 
   2 -11   2        1.25        2.71      3.72 o 
   3 -11   2       60.25       54.12      7.44 o 
   4 -11   2       53.42       44.99      7.78 o 
  -5 -10   2        0.05        2.49      3.89 o 
  -4 -10   2        4.60       13.04      3.46 o 
  -3 -10   2        6.94       11.61      3.22 o 
  -2 -10   2      535.80      497.19     11.96 o 
  -1 -10   2       28.08       32.13      3.94 o 
   0 -10   2     1072.18     1015.38     18.44 o 
   1 -10   2      292.44      311.52      8.76 o 
   2 -10   2      663.48      655.93     19.62 o 
   3 -10   2       28.22       30.78      6.43 o 
   4 -10   2      415.62      393.42     15.90 o 
   5 -10   2      177.00      167.11     11.50 o 
  -5  -9   2      187.23      189.33      8.23 o 
  -4  -9   2      490.76      493.45     12.30 o 
  -3  -9   2      190.82      181.30     18.10 o 
  -2  -9   2       14.03       20.61      4.40 o 
  -1  -9   2       85.93       96.07      9.64 o 
   0  -9   2      807.96      787.18     13.85 o 
   1  -9   2      336.09      366.62      9.05 o 
   2  -9   2     1206.24     1261.79     27.40 o 
   3  -9   2      312.33      311.89     13.19 o 
   4  -9   2      542.58      535.16     17.59 o 
   5  -9   2        2.91        2.71      5.92 o 
   6  -9   2       10.72       10.49      6.09 o 
  -6  -8   2       30.54       31.46      6.43 o 
  -5  -8   2      476.13      483.86     11.95 o 
  -4  -8   2       33.49       30.44      3.94 o 
  -3  -8   2     1275.56     1349.49     19.96 o 
  -2  -8   2       52.75       48.68      4.18 o 
  -1  -8   2      203.77      208.47      6.81 o 
   0  -8   2      457.79      461.71      9.67 o 
   1  -8   2        0.70        2.03      3.38 o 
   2  -8   2      739.69      755.04     14.72 o 
   3  -8   2      199.60      211.49      7.03 o 
   4  -8   2      499.76      555.22     19.28 o 
   5  -8   2       17.50       18.70      3.94 o 
   6  -8   2        0.64        0.00      5.07 o 
  -6  -7   2      119.56      135.99      9.81 o 
  -5  -7   2       53.06       48.57      4.62 o 
  -4  -7   2       27.60       31.33      3.66 o 
  -3  -7   2      655.81      704.46     26.56 o 
  -2  -7   2      519.70      522.98     10.52 o 
  -1  -7   2      132.80      137.42      8.96 o 
   0  -7   2        3.65        4.70      2.02 o 
   1  -7   2      210.05      223.43      6.74 o 
   2  -7   2      575.84      603.77      8.17 o 
   3  -7   2      912.78      904.73     14.06 o 
   4  -7   2       52.24       43.61      4.42 o 
   5  -7   2     2174.52     2197.15     27.87 o 
   6  -7   2        3.94        8.80      5.07 o 
   7  -7   2      186.37      204.66     13.87 o 
  -6  -6   2       89.43       99.79      9.13 o 
  -5  -6   2      136.35      141.82      6.31 o 
  -4  -6   2      252.66      270.81      8.46 o 
  -3  -6   2      365.63      433.86     12.69 o 
  -2  -6   2     1434.33     1467.34     18.90 o 
  -1  -6   2        7.48        6.92      2.02 o 
   0  -6   2     3925.72     4032.42     30.32 o 
   1  -6   2      233.42      239.58      4.49 o 
   2  -6   2        2.79        2.65      1.54 o 
   3  -6   2      513.09      548.69     15.22 o 
   4  -6   2        9.93        9.76      3.00 o 
   5  -6   2     1106.55     1119.40     17.58 o 
  -7  -5   2      120.31      114.00      9.81 o 
  -6  -5   2      574.66      552.41     17.59 o 
  -5  -5   2      469.92      472.16     10.15 o 
  -4  -5   2      151.62      146.43      6.93 o 
  -3  -5   2        9.89       12.71      2.39 o 
  -2  -5   2     1871.14     1867.52     19.17 o 
  -1  -5   2      298.61      300.81      6.57 o 
   0  -5   2     2286.39     2138.67     17.12 o 
   1  -5   2      908.95      922.26      9.25 o 
   2  -5   2     1144.86     1080.77     10.64 o 
   3  -5   2       17.35       13.45      1.87 o 
   4  -5   2       54.49       49.95      4.18 o 
   5  -5   2        1.63        3.75      3.32 o 
   6  -5   2       18.13        5.75      5.07 o 
   7  -5   2      183.94      163.73     11.16 o 
  -6  -4   2      226.76      223.60     11.16 o 
  -5  -4   2     1035.66     1083.70     30.78 o 
  -4  -4   2      210.00      199.22      4.79 o 
  -3  -4   2     2789.88     2812.62     22.90 o 
  -2  -4   2     1224.54     1373.95     12.19 o 
  -1  -4   2     2483.80     2579.56     25.83 o 
   0  -4   2      363.12      396.67      4.50 o 
   1  -4   2       51.31       55.08      2.01 o 
   2  -4   2     2563.78     2689.64     21.00 o 
   3  -4   2       16.61       21.01      1.77 o 
   4  -4   2       13.32       16.71      3.17 o 
   5  -4   2      466.38      424.49     18.94 o 
   6  -4   2      435.27      433.64     10.99 o 
   7  -4   2       41.20       38.90      7.44 o 
  -6  -3   2      223.63      193.62      6.81 o 
  -5  -3   2      184.68      178.56      6.10 o 
  -4  -3   2       49.21       61.59      3.91 o 
  -3  -3   2     6471.65     6254.38     45.35 o 
  -2  -3   2      452.15      457.69      5.51 o 
  -1  -3   2     3370.18     3382.83     26.16 o 
   0  -3   2     2708.29     2718.71     19.93 o 
   1  -3   2     1281.07     1290.44     10.85 o 
   2  -3   2     2615.51     2712.78     30.40 o 
   3  -3   2     1054.16      988.70      9.36 o 
   4  -3   2       44.99       41.07      3.83 o 
   5  -3   2        8.99       12.85      3.25 o 
   6  -3   2        4.84        7.82      3.17 o 
   7  -3   2       15.06       12.85      5.75 o 
  -6  -2   2       44.06       43.44      6.93 o 
  -5  -2   2       20.78       18.08      2.74 o 
  -4  -2   2      148.23      141.59      3.73 o 
  -3  -2   2     3799.10     3924.28     29.67 o 
  -2  -2   2     1462.85     1381.93     11.86 o 
  -1  -2   2     1240.39     1244.10     10.04 o 
   0  -2   2        3.19        4.21      0.91 o 
   1  -2   2     3336.18     3434.00     24.63 o 
   2  -2   2      453.77      472.37      4.82 o 
   3  -2   2    11428.59    11394.98    101.66 o 
   4  -2   2       18.64       18.97      3.04 o 
   5  -2   2     3545.20     3478.31     36.46 o 
   6  -2   2      123.95      121.59      8.96 o 
   7  -2   2      445.64      418.79     16.58 o 
   8  -2   2       55.77       48.71      8.12 o 
  -6  -1   2      160.18      156.09      6.07 o 
  -5  -1   2       89.84       71.61      5.58 o 
  -4  -1   2     1683.90     1720.86     15.58 o 
  -3  -1   2       61.80       61.44      2.24 o 
  -2  -1   2    13530.42    12610.54     88.96 o 
  -1  -1   2      303.39      278.61      3.41 o 
   0  -1   2    25976.55    21225.17    440.51 o 
   1  -1   2      193.32      201.87      3.49 o 
   2  -1   2     5320.56     5266.85     46.85 o 
   3  -1   2     5184.28     5477.71     47.11 o 
   4  -1   2      576.32      595.83      9.12 o 
   5  -1   2     1314.02     1300.10     17.68 o 
   6  -1   2      170.01      151.72      6.81 o 
   7  -1   2      217.59      225.30     11.84 o 
   8  -1   2       12.73        5.41      5.07 o 
  -6   0   2       53.80       57.85      6.77 o 
  -5   0   2     1532.34     1489.65     18.88 o 
  -4   0   2      135.25      140.77      3.43 o 
  -3   0   2       19.52       39.41      1.84 o 
  -2   0   2      303.03      348.55      5.58 o 
  -1   0   2      276.35      268.52      3.03 o 
   0   0   2     5545.86     5489.96     68.67 o 
   1   0   2      398.54      339.13     16.15 o 
   2   0   2      572.06      557.69      6.83 o 
   3   0   2     1070.65     1139.65     13.24 o 
   4   0   2       93.02       97.07      2.78 o 
   5   0   2        1.47        2.11      2.50 o 
   6   0   2     1967.68     1882.51     23.89 o 
   7   0   2        0.24        0.00      4.40 o 
   8   0   2      505.64      499.64     18.94 o 
  -7   1   2       37.48       41.95      7.44 o 
  -5   1   2     1575.27     1578.96     19.68 o 
  -4   1   2        1.38        2.07      1.34 o 
  -3   1   2     1050.01      983.05      9.34 o 
  -2   1   2     1544.09     1480.42     19.96 o 
  -1   1   2        0.20        0.00      2.20 o 
   1   1   2     4894.13     4804.25     63.62 o 
   2   1   2     2109.04     2137.82     16.30 o 
   3   1   2      233.10      193.67      3.39 o 
   4   1   2      147.08      176.35      3.73 o 
   5   1   2       47.07       42.96      5.07 o 
   6   1   2     1187.31     1126.97     17.20 o 
   7   1   2       60.48       64.61      7.44 o 
   8   1   2      506.28      524.34     18.94 o 
  -7   2   2       79.84       82.88      9.47 o 
  -6   2   2        4.16        0.68      4.74 o 
  -5   2   2       18.67       23.34      3.72 o 
  -4   2   2      316.83      304.60      5.83 o 
  -3   2   2      181.08      177.43      3.47 o 
  -2   2   2     6142.81     6497.42     54.71 o 
  -1   2   2     1931.18     1953.25     14.60 o 
   0   2   2      455.35      490.24      4.74 o 
   1   2   2    12323.78    11175.42    177.88 o 
   2   2   2      949.50      954.38      8.83 o 
   3   2   2     1615.85     1435.56     18.47 o 
   4   2   2      459.80      511.80      6.85 o 
   5   2   2     2941.89     2866.45     31.54 o 
   6   2   2      190.94      180.57      8.12 o 
   7   2   2       16.22       13.53      4.74 o 
   8   2   2      294.95      316.63     15.22 o 
  -7   3   2       39.83       39.24      7.78 o 
  -6   3   2        0.62        3.38      4.40 o 
  -5   3   2      160.01      148.94      5.75 o 
  -4   3   2      915.81      941.82     11.65 o 
  -3   3   2       56.28       65.83      2.52 o 
  -2   3   2      100.86      169.84      3.07 o 
  -1   3   2      235.25      251.61      3.63 o 
   0   3   2     8664.09     8001.96     56.11 o 
   1   3   2       26.12       27.41      1.47 o 
   2   3   2        0.51        1.48      1.31 o 
   3   3   2       69.34       52.53      2.26 o 
   4   3   2      150.33      153.07      3.84 o 
   5   3   2     1563.94     1530.79     15.46 o 
   6   3   2      138.03      142.19      5.97 o 
   7   3   2        1.04        7.44      4.74 o 
   8   3   2       19.30       12.85      5.75 o 
  -7   4   2      878.16      930.61     25.71 o 
  -6   4   2        0.02        4.06      5.07 o 
  -5   4   2     1722.99     1719.48     32.81 o 
  -4   4   2      255.50      267.20      5.11 o 
  -3   4   2       50.72       55.55      3.53 o 
  -2   4   2     1603.84     1516.32     13.10 o 
  -1   4   2      111.98      114.76      2.65 o 
   0   4   2    11180.67    10489.16     74.50 o 
   1   4   2     2512.58     2571.04     28.25 o 
   2   4   2     1010.43      935.89     10.16 o 
   3   4   2       36.20       33.32      2.13 o 
   4   4   2        8.29        8.02      1.56 o 
   5   4   2        0.85        1.67      1.67 o 
   6   4   2       12.30       20.23      5.07 o 
   7   4   2        4.01        5.41      4.40 o 
  -7   5   2      389.95      401.88     17.25 o 
  -6   5   2        0.38        3.38      4.40 o 
  -5   5   2      503.56      523.66     16.91 o 
  -4   5   2       34.29       27.80      2.55 o 
  -3   5   2      322.34      357.32      5.60 o 
  -2   5   2     2417.71     2492.13     20.23 o 
  -1   5   2      698.79      667.72      7.48 o 
   0   5   2       24.65       36.03      3.39 o 
   1   5   2      417.79      336.42      5.68 o 
   2   5   2        1.55        4.84      1.23 o 
   3   5   2      405.47      402.95      6.23 o 
   4   5   2      565.13      579.82      8.18 o 
   5   5   2      197.17      183.73      6.79 o 
   6   5   2     1798.30     1772.49     18.68 o 
   7   5   2        3.74        0.00      3.72 o 
  -7   6   2      333.91      328.13     16.24 o 
  -6   6   2       81.01       92.35     10.15 o 
  -5   6   2      146.88      150.20      9.81 o 
  -4   6   2      790.66      786.77     12.82 o 
  -3   6   2      139.19      168.49      4.46 o 
  -2   6   2     4888.46     5017.99     37.49 o 
  -1   6   2        9.90        3.65      1.29 o 
   0   6   2       34.35       30.54      2.65 o 
   1   6   2     1964.13     1801.12     19.06 o 
   2   6   2      719.26      778.02      8.90 o 
   3   6   2      529.85      485.68      7.16 o 
   4   6   2      117.73      121.15      4.01 o 
   5   6   2       11.35       13.72      2.83 o 
   6   6   2      494.09      494.43      8.91 o 
  -7   7   2       40.21       53.79      9.13 o 
  -6   7   2       93.28      128.55     11.16 o 
  -5   7   2      320.17      336.25     14.55 o 
  -4   7   2      958.56      974.59     22.66 o 
  -3   7   2      301.77      338.55     13.19 o 
  -2   7   2     2297.80     2255.91     19.79 o 
  -1   7   2     2414.64     2527.04     37.77 o 
   0   7   2      356.10      425.98      6.76 o 
   1   7   2     6895.91     6996.09    110.49 o 
   2   7   2      609.73      655.72     14.86 o 
   3   7   2     2401.16     2432.92     21.77 o 
   4   7   2      105.08      102.35      3.98 o 
   5   7   2     1125.28     1139.92     17.70 o 
   6   7   2       83.59       80.31      6.26 o 
  -6   8   2      103.01      103.85     10.49 o 
  -5   8   2       88.48       89.64      9.47 o 
  -4   8   2      625.52      606.88     17.59 o 
  -3   8   2       23.26       27.51      2.88 o 
  -2   8   2     2446.92     2546.03     22.46 o 
  -1   8   2       44.17       36.00      3.14 o 
   0   8   2     1494.65     1573.77     15.32 o 
   1   8   2       24.52       19.02      1.93 o 
   2   8   2      359.50      353.45      6.39 o 
   3   8   2       13.84       16.95      2.98 o 
   4   8   2      360.14      347.59      9.33 o 
   5   8   2       25.51       25.37      3.83 o 
   6   8   2       79.39       81.03      5.86 o 
  -6   9   2        0.34        0.00      5.41 o 
  -5   9   2      203.95      204.66     12.18 o 
  -4   9   2       51.49       36.53      6.77 o 
  -3   9   2       72.81       81.78      4.12 o 
  -2   9   2        4.58        2.90      2.24 o 
  -1   9   2      473.65      473.62      7.81 o 
   0   9   2      175.05      173.13      4.67 o 
   1   9   2      126.12      120.87      5.38 o 
   2   9   2      443.28      450.23     10.16 o 
   3   9   2        2.14        0.63      2.50 o 
   4   9   2      509.82      518.75     11.72 o 
   5   9   2      161.14      152.59      7.44 o 
   6   9   2      245.30      259.24      9.21 o 
  -5  10   2       61.06       60.55      8.80 o 
  -4  10   2       79.13       84.57      8.46 o 
  -3  10   2       29.38       21.91      3.32 o 
  -2  10   2       10.04        9.05      2.52 o 
  -1  10   2      498.94      489.18      8.23 o 
   0  10   2      113.02      118.46      8.29 o 
   1  10   2     1048.10      989.82     15.91 o 
   2  10   2      280.58      264.20     11.50 o 
   3  10   2      806.03      799.82     15.19 o 
   4  10   2      466.07      484.02     21.82 o 
   5  10   2       16.53       13.77      3.56 o 
   6  10   2      195.37      196.73      8.60 o 
  -5  11   2        4.94        0.00      4.74 o 
  -4  11   2      650.74      646.79     19.96 o 
  -3  11   2       84.93       74.90      5.49 o 
  -2  11   2      489.29      453.28     15.73 o 
  -1  11   2        1.53        7.17      2.81 o 
   0  11   2        1.95        4.26      5.75 o 
   1  11   2      118.66      134.69      6.34 o 
   2  11   2        1.50        1.69      2.54 o 
   3  11   2      270.39      265.34      8.97 o 
   4  11   2      123.59      128.69      7.40 o 
   5  11   2        0.01        0.00      4.57 o 
  -3  12   2       24.53       26.05      5.07 o 
  -2  12   2      221.69      221.07      8.13 o 
  -1  12   2      386.88      371.72     10.04 o 
   0  12   2        3.76       10.30      3.08 o 
   1  12   2      180.86      169.63      7.77 o 
   2  12   2       11.40       13.81      3.46 o 
   3  12   2      127.85      132.25      7.29 o 
   4  12   2      258.54      259.98      9.56 o 
  -3  13   2       12.75        5.75      4.40 o 
  -2  13   2        2.01        0.34      3.72 o 
  -1  13   2       93.38      103.12     17.76 o 
   0  13   2       21.26       26.33      4.57 o 
   1  13   2        2.90        4.57      3.35 o 
   2  13   2       26.53       33.09      4.54 o 
   3  13   2       70.82       72.59      6.21 o 
  -2  14   2       40.90       36.87      6.77 o 
  -1  14   2      459.09      425.22     11.96 o 
   0  14   2       20.98       30.33     11.16 o 
   1  14   2      355.99      336.80     12.85 o 
   2  14   2       81.65       87.61      7.05 o 
   0 -13   3       45.96       46.13      9.13 o 
  -2 -12   3       92.91       75.32      6.34 o 
  -1 -12   3       96.42       89.59     11.33 o 
   0 -12   3       44.18       43.64      7.78 o 
   1 -12   3      297.70      272.32     14.21 o 
   2 -12   3      155.89      168.13     12.18 o 
   3 -12   3      233.70      243.56     13.53 o 
  -3 -11   3       33.72       40.94      5.02 o 
  -2 -11   3      199.42      212.82     10.32 o 
  -1 -11   3       98.74       91.35      6.46 o 
   0 -11   3       47.34       40.92      4.90 o 
   1 -11   3      396.86      414.06     16.24 o 
   2 -11   3      154.48      181.66     11.16 o 
   3 -11   3      651.73      631.91     20.97 o 
   4 -11   3       32.26       33.83      7.44 o 
  -4 -10   3      219.33      234.62      9.08 o 
  -3 -10   3      321.44      308.37     10.05 o 
  -2 -10   3      480.84      501.02     12.32 o 
  -1 -10   3      239.59      243.89      8.25 o 
   0 -10   3      152.38      145.37      9.98 o 
   1 -10   3      285.73      292.95     12.85 o 
   2 -10   3       40.58       39.92      7.10 o 
   3 -10   3        1.03        5.41      5.07 o 
   4 -10   3      111.29      103.51     10.15 o 
   5 -10   3        7.02        0.00      4.40 o 
  -5  -9   3        3.43        0.00      3.72 o 
  -4  -9   3        6.25        4.06      3.72 o 
  -3  -9   3      286.02      273.32      8.84 o 
  -2  -9   3      121.35      121.44      5.98 o 
  -1  -9   3      332.04      339.16      9.47 o 
   0  -9   3      222.96      225.64      9.30 o 
   1  -9   3       86.96       92.96      5.35 o 
   2  -9   3      284.07      282.13     12.52 o 
   3  -9   3      328.37      314.94     13.53 o 
   4  -9   3      933.22      884.27     24.02 o 
   5  -9   3      404.34      415.41     16.91 o 
  -5  -8   3      199.29      190.79     11.50 o 
  -4  -8   3        3.86        2.54      4.91 o 
  -3  -8   3       68.10       73.24      5.26 o 
  -2  -8   3        1.08        0.00      2.50 o 
  -1  -8   3      173.99      172.28     12.69 o 
   0  -8   3      265.09      272.30      7.75 o 
   1  -8   3      120.08      127.70      5.44 o 
   2  -8   3      119.16      118.74      9.13 o 
   3  -8   3      106.47      111.97      8.46 o 
   4  -8   3       81.84       96.31      5.92 o 
   5  -8   3       52.91       48.77      5.02 o 
   6  -8   3      253.56      271.98     14.21 o 
  -6  -7   3      251.79      267.58     13.53 o 
  -5  -7   3        4.62        3.38      4.40 o 
  -4  -7   3     1548.81     1520.58     21.75 o 
  -3  -7   3      164.08      193.46      8.96 o 
  -2  -7   3      355.62      346.96      8.73 o 
  -1  -7   3     2011.16     1965.27     36.03 o 
   0  -7   3      235.69      230.17      6.68 o 
   1  -7   3     6993.13     6827.87     62.86 o 
   2  -7   3      718.17      750.40      9.28 o 
   3  -7   3     1455.76     1521.27     19.99 o 
   4  -7   3       75.31       77.13      8.46 o 
   5  -7   3      396.87      397.14     14.88 o 
   6  -7   3       40.88       38.90      7.44 o 
  -6  -6   3       58.26       52.77      7.78 o 
  -5  -6   3      144.57      158.99      9.81 o 
  -4  -6   3     2013.20     1982.93     25.09 o 
  -3  -6   3     1424.01     1426.09     19.36 o 
  -2  -6   3      243.59      257.90     13.87 o 
  -1  -6   3     1306.43     1302.65     17.22 o 
   0  -6   3       52.04       57.28      3.80 o 
   1  -6   3        1.71        2.27      1.25 o 
   2  -6   3      214.64      213.30      5.68 o 
   3  -6   3      281.69      287.54     11.50 o 
   4  -6   3      133.73      138.68      7.10 o 
   5  -6   3       24.42       29.16      5.92 o 
   6  -6   3        4.85        0.00      7.61 o 
   7  -6   3      303.91      304.45     15.56 o 
  -7  -5   3       38.86       38.23      6.77 o 
  -6  -5   3       26.99       24.69      5.41 o 
  -5  -5   3       17.02       15.90      4.74 o 
  -4  -5   3      994.44      983.21     15.15 o 
  -3  -5   3      156.84      149.60      6.60 o 
  -2  -5   3      630.35      607.86     10.52 o 
  -1  -5   3      235.65      241.79      6.10 o 
   0  -5   3       46.21       54.07      3.17 o 
   2  -5   3     3090.30     3122.94     46.85 o 
   3  -5   3        0.70        0.00      3.21 o 
   4  -5   3     2331.07     2407.61     27.91 o 
   5  -5   3       91.90       88.53      5.83 o 
   6  -5   3      348.51      361.76     10.40 o 
   7  -5   3        4.61        2.03      5.41 o 
  -7  -4   3       63.76       81.86      8.80 o 
  -6  -4   3       40.36       32.47      6.09 o 
  -5  -4   3       28.88       31.80      5.41 o 
  -4  -4   3        2.22        2.61      2.02 o 
  -3  -4   3     1975.34     2034.57     17.87 o 
  -2  -4   3      513.28      523.35      6.19 o 
  -1  -4   3     3463.64     3512.29     33.97 o 
   0  -4   3      357.55      386.16      9.53 o 
   1  -4   3     1563.88     1584.56     13.53 o 
   2  -4   3     2226.89     2370.81     42.96 o 
   3  -4   3      989.73     1047.70     14.30 o 
   4  -4   3     1513.39     1520.73     19.72 o 
   5  -4   3      108.55      122.20      6.25 o 
   6  -4   3      542.02      547.68     12.44 o 
   7  -4   3       43.87       50.07      7.78 o 
  -6  -3   3      436.47      448.22     15.22 o 
  -5  -3   3      439.96      435.37     13.87 o 
  -4  -3   3       14.36       14.22      3.04 o 
  -3  -3   3      584.20      550.00      7.08 o 
  -2  -3   3      780.59      752.35      7.91 o 
  -1  -3   3     1446.54     1304.20     10.78 o 
   0  -3   3       71.01      100.37      1.93 o 
   1  -3   3      905.13      744.21      7.37 o 
   2  -3   3      693.40      737.60     10.21 o 
   3  -3   3      492.81      471.07      8.57 o 
   4  -3   3       15.86       34.14     12.01 o 
   5  -3   3      359.99      361.12      9.32 o 
   6  -3   3      245.03      255.76      8.61 o 
   7  -3   3      125.02      120.43     10.49 o 
  -7  -2   3       41.29       39.24      7.78 o 
  -6  -2   3      698.54      735.54     13.63 o 
  -5  -2   3       18.21       15.56      4.06 o 
  -4  -2   3     1238.47     1274.40     15.89 o 
  -3  -2   3      181.38      199.83      4.76 o 
  -2  -2   3     4112.78     4117.60     31.74 o 
  -1  -2   3     4673.14     4906.94     34.71 o 
   0  -2   3        1.26        0.86      0.68 o 
   1  -2   3     8415.95     8171.92     56.30 o 
   2  -2   3        2.11       11.08      1.74 o 
   3  -2   3     2328.61     2316.80     24.62 o 
   4  -2   3      980.12     1035.39     27.91 o 
   5  -2   3      322.91      330.27     24.36 o 
   6  -2   3       61.07       65.77      5.26 o 
   7  -2   3     1329.54     1268.22     29.43 o 
   8  -2   3       50.05       42.29      7.78 o 
  -7  -1   3      128.69      105.21      9.81 o 
  -6  -1   3       93.91       96.94      5.59 o 
  -5  -1   3       42.32       45.57      4.05 o 
  -4  -1   3      408.70      442.09      6.47 o 
  -3  -1   3     2044.89     2154.14     17.84 o 
  -2  -1   3      333.62      342.81      4.55 o 
  -1  -1   3      168.35      148.67      2.61 o 
   0  -1   3     2433.63     2486.58     28.89 o 
   1  -1   3      352.10      391.52      4.29 o 
   2  -1   3     8670.38     8089.76     69.48 o 
   3  -1   3      514.48      542.69      8.84 o 
   4  -1   3     1085.57     1045.76     14.47 o 
   5  -1   3       27.11       26.61      3.56 o 
   6  -1   3      304.08      308.80      8.97 o 
   7  -1   3      765.44      805.45     22.66 o 
   8  -1   3       19.77       20.30      6.77 o 
  -7   0   3       11.75       15.56      6.09 o 
  -6   0   3       98.57       94.52      5.53 o 
  -5   0   3      527.77      515.72     13.70 o 
  -4   0   3       18.38       16.54      1.62 o 
  -3   0   3      688.18      607.28      6.87 o 
  -2   0   3       26.64       27.97      2.02 o 
  -1   0   3     3159.97     3050.66     25.66 o 
   0   0   3       53.42       60.43      1.78 o 
   1   0   3      568.79      539.98      7.67 o 
   2   0   3     9766.44     9715.02     66.72 o 
   3   0   3       14.42       10.39      0.91 o 
   4   0   3     4134.59     4108.54     31.11 o 
   5   0   3       33.35       21.83      3.32 o 
   6   0   3      670.31      664.66     12.91 o 
   7   0   3       42.56       33.49      6.09 o 
   8   0   3       11.18       18.94      5.75 o 
  -7   1   3       31.25       29.09      6.77 o 
  -6   1   3      500.03      485.43     16.58 o 
  -5   1   3        0.85        0.68      2.35 o 
  -4   1   3        5.34        3.77      1.40 o 
  -3   1   3     2157.50     2178.48     22.84 o 
  -2   1   3       90.49       83.38      1.50 o 
  -1   1   3     7469.53     7395.69     81.44 o 
   0   1   3     1117.89     1215.89      9.83 o 
   1   1   3     5652.39     5580.80     39.18 o 
   2   1   3        1.68        2.81      1.06 o 
   3   1   3      353.34      370.21      7.05 o 
   4   1   3     1546.51     1528.28     16.58 o 
   5   1   3      406.17      410.94      9.21 o 
   6   1   3      280.57      274.47      8.25 o 
   7   1   3        1.77        7.44      4.74 o 
   8   1   3       17.65       30.45      6.43 o 
  -7   2   3       35.87       49.39      8.12 o 
  -6   2   3      551.03      561.55     17.59 o 
  -5   2   3       14.33       12.60      3.00 o 
  -4   2   3      365.51      332.08     16.07 o 
  -3   2   3      350.73      356.58      4.64 o 
  -2   2   3      124.52      138.91      5.07 o 
  -1   2   3      935.10      909.47      9.77 o 
   0   2   3      807.96      845.38     12.99 o 
   1   2   3     2697.67     2629.46     19.52 o 
   2   2   3     4836.48     4635.64     33.18 o 
   3   2   3      213.19      214.92      3.78 o 
   4   2   3      106.06      111.26      3.60 o 
   5   2   3     2100.68     2068.80     24.27 o 
   7   2   3      235.09      232.05      8.25 o 
   8   2   3        0.15        0.00      4.74 o 
  -7   3   3       22.32       39.92      7.78 o 
  -6   3   3        1.72        0.00      4.06 o 
  -5   3   3      313.13      319.90     12.01 o 
  -4   3   3      311.01      306.03      7.22 o 
  -3   3   3        1.13        0.00      1.08 o 
  -2   3   3      404.21      387.42      4.54 o 
  -1   3   3        3.68        2.03      0.83 o 
   0   3   3    11949.78    10431.21    145.03 o 
   1   3   3      513.36      497.10      5.53 o 
   2   3   3      633.89      801.82      8.18 o 
   3   3   3      852.89      872.35      9.23 o 
   4   3   3     1391.63     1345.96     13.30 o 
   5   3   3     2495.61     2402.76     21.49 o 
   6   3   3        3.38        0.00      2.39 o 
   7   3   3      737.77      765.19     21.31 o 
   8   3   3       21.87       28.42      6.09 o 
  -7   4   3        4.65       10.15      6.43 o 
  -6   4   3        8.00       13.87      6.09 o 
  -5   4   3     1157.68     1109.99     16.38 o 
  -4   4   3      460.21      460.72      9.64 o 
  -3   4   3      558.12      530.84      7.96 o 
  -2   4   3      227.28      245.80      3.90 o 
  -1   4   3     3621.40     3437.92     29.11 o 
   0   4   3     1207.34     1110.74     10.08 o 
   1   4   3       17.44       17.72      1.38 o 
   2   4   3      119.11      194.62      4.53 o 
   3   4   3       58.49       50.77      2.37 o 
   4   4   3     1300.64     1246.98     12.94 o 
   5   4   3        3.72        0.33      1.64 o 
   6   4   3      142.50      144.54     11.16 o 
   7   4   3       23.29       19.71      3.59 o 
   8   4   3       43.35       42.96      7.44 o 
  -7   5   3        0.00        0.00      5.75 o 
  -6   5   3      271.21      257.09     13.87 o 
  -5   5   3      417.83      442.47     15.56 o 
  -4   5   3        0.76        0.00      2.19 o 
  -3   5   3     1491.05     1524.60     14.25 o 
  -2   5   3      158.43      174.56      3.73 o 
  -1   5   3     3241.12     3046.11     23.68 o 
   0   5   3      200.39      231.26      3.97 o 
   1   5   3       21.08       40.99      2.13 o 
   2   5   3     1477.45     1547.20     18.61 o 
   3   5   3      437.16      435.75      6.63 o 
   4   5   3      357.99      345.35      6.95 o 
   5   5   3      163.71      157.20      4.73 o 
   6   5   3      101.68      118.28      5.98 o 
   7   5   3       78.66       67.63      5.38 o 
  -7   6   3        1.55        0.00      5.75 o 
  -6   6   3      953.61      992.85     26.39 o 
  -5   6   3        0.99        3.72      5.07 o 
  -4   6   3       95.58      109.35      5.28 o 
  -3   6   3     2443.04     2520.65     21.46 o 
  -2   6   3       26.25       27.61      2.90 o 
  -1   6   3     1094.08     1050.41     13.94 o 
   0   6   3       42.53       46.38      2.26 o 
   1   6   3       72.98       63.85      2.65 o 
   2   6   3     2603.53     2703.84     27.35 o 
   3   6   3      828.10      806.97     10.64 o 
   4   6   3        0.33        1.76      1.68 o 
   5   6   3      304.05      303.11      6.55 o 
   6   6   3       35.69       32.66      4.03 o 
   7   6   3      130.22      144.75     11.67 o 
  -7   7   3        7.78        2.03      6.77 o 
  -6   7   3      221.10      231.38     13.53 o 
  -5   7   3        4.99        2.37      5.41 o 
  -4   7   3      230.49      242.78      7.46 o 
  -3   7   3     1971.17     2000.35     18.49 o 
  -2   7   3       46.88       44.80      2.78 o 
  -1   7   3        3.34        8.65      1.72 o 
   0   7   3       19.63        5.66      1.62 o 
   1   7   3      195.97      233.14      4.66 o 
   2   7   3     1565.20     1452.96     17.38 o 
   3   7   3       85.73       89.59      7.03 o 
   4   7   3      185.74      185.02      4.86 o 
   5   7   3      366.13      391.02      7.57 o 
   6   7   3      176.25      163.52      6.81 o 
   7   7   3      347.60      394.77     15.90 o 
  -6   8   3       85.71       90.66     10.15 o 
  -5   8   3      364.32      413.38     15.90 o 
  -4   8   3        0.27        1.35      4.40 o 
  -3   8   3     1493.12     1471.48     15.39 o 
  -2   8   3     1323.42     1332.15     21.45 o 
  -1   8   3       68.87       79.81      4.70 o 
   0   8   3     3696.25     3825.63     30.58 o 
   1   8   3      359.77      362.26      7.33 o 
   2   8   3     6516.91     6562.93     49.18 o 
   3   8   3      298.92      290.32      5.92 o 
   4   8   3     1038.81     1055.32     12.91 o 
   5   8   3      203.57      203.46      8.12 o 
   6   8   3        4.43        5.36      2.84 o 
   7   8   3      205.05      202.63     12.18 o 
  -6   9   3       16.92       21.99      6.77 o 
  -5   9   3      396.59      400.86     16.58 o 
  -4   9   3      175.09      174.55     10.49 o 
  -3   9   3     1205.54     1189.35     13.91 o 
  -2   9   3        0.63        2.68      2.32 o 
  -1   9   3      765.99      796.92     10.41 o 
   0   9   3       40.85       43.78      3.08 o 
   1   9   3       95.44       94.58      3.63 o 
   2   9   3      532.01      537.40      8.31 o 
   3   9   3      167.89      173.32      6.81 o 
   4   9   3      233.99      248.29     23.85 o 
   5   9   3       34.99       30.75      4.29 o 
   6   9   3       51.90       61.17      5.38 o 
  -5  10   3        0.65        0.00      5.75 o 
  -4  10   3       42.93       52.77      7.78 o 
  -3  10   3        1.43        0.00      2.18 o 
  -2  10   3      368.71      346.84      7.21 o 
  -1  10   3      317.32      334.20      6.94 o 
   0  10   3      298.19      234.24      5.78 o 
   1  10   3       77.57       64.89      5.01 o 
   2  10   3       23.17       20.08      3.41 o 
   3  10   3      376.76      386.99     14.21 o 
   4  10   3        4.54        1.08      2.60 o 
   5  10   3      397.53      402.87     11.12 o 
   6  10   3       40.52       36.18      7.95 o 
  -5  11   3        3.44        0.00      6.09 o 
  -4  11   3        5.37        2.37      4.74 o 
  -3  11   3      213.72      200.48      7.44 o 
  -2  11   3       93.10       94.46      4.59 o 
  -1  11   3        9.68       15.15      3.49 o 
   0  11   3      629.05      639.78     12.80 o 
   1  11   3        5.33        5.25      4.06 o 
   2  11   3       11.86        9.72      2.93 o 
   3  11   3      131.48      127.89      7.78 o 
   4  11   3      144.24      160.35     10.49 o 
   5  11   3      368.48      357.57     11.23 o 
  -4  12   3       64.28       57.51      8.12 o 
  -2  12   3      196.87      203.75      9.47 o 
  -1  12   3       25.31       29.24      3.94 o 
   0  12   3     1268.03     1213.89     30.61 o 
   1  12   3        0.34        1.65      3.55 o 
   2  12   3      466.20      440.24     11.60 o 
   3  12   3       48.59       42.60      4.90 o 
   4  12   3       44.32       31.87      4.86 o 
   5  12   3       99.55       92.01     10.15 o 
  -2  13   3       30.11       19.43      3.80 o 
  -1  13   3       12.95       12.18      3.74 o 
   0  13   3        4.42       14.35      3.70 o 
   1  13   3        0.36        0.56      2.75 o 
   2  13   3        0.43        0.45      2.75 o 
   3  13   3       33.90       34.54      4.74 o 
   4  13   3        1.19        4.50      4.57 o 
  -2  14   3      195.09      180.64     11.16 o 
  -1  14   3       56.80       56.16      8.29 o 
   0  14   3       49.36       36.00      6.93 o 
   1  14   3       12.74       17.36      7.27 o 
   2  14   3       13.91       14.33      4.14 o 
  -1 -12   4      242.57      231.76     11.50 o 
   0 -12   4       13.63       16.97      3.94 o 
   1 -12   4        5.01        0.34      5.41 o 
   2 -12   4        2.50        0.00      4.74 o 
  -3 -11   4        1.71        0.00      3.08 o 
  -2 -11   4      309.89      282.28     10.16 o 
  -1 -11   4      274.98      291.90     10.04 o 
   0 -11   4      252.94      244.08      8.84 o 
   1 -11   4       48.31       33.15      6.43 o 
   2 -11   4      285.84      251.34     13.53 o 
   3 -11   4      117.02       96.75     10.49 o 
   4 -11   4      369.21      349.11     16.91 o 
  -4 -10   4       85.04       82.01      7.27 o 
  -3 -10   4        8.33        2.76      3.22 o 
  -2 -10   4       10.57       16.37      3.80 o 
  -1 -10   4      151.48      166.99     10.99 o 
   0 -10   4       29.98       32.27      3.94 o 
   1 -10   4       56.67       65.61      6.26 o 
   2 -10   4       52.93       59.54      7.78 o 
   3 -10   4       16.72       10.15      5.75 o 
   4 -10   4       10.41        3.38      4.74 o 
  -4  -9   4       54.34       52.17      8.63 o 
  -3  -9   4      712.05      713.00     14.94 o 
  -2  -9   4      317.79      342.25     10.66 o 
  -1  -9   4      308.37      296.76     21.82 o 
   0  -9   4     1521.53     1488.48     35.18 o 
   1  -9   4       30.00       32.63      5.58 o 
   2  -9   4     2700.84     2622.35     46.01 o 
   3  -9   4       37.66       30.11      6.77 o 
   4  -9   4      717.34      710.05     21.99 o 
   5  -9   4       11.08       10.49      6.43 o 
  -5  -8   4       17.08       16.91      5.41 o 
  -4  -8   4      486.58      464.98     18.27 o 
  -3  -8   4      155.13      163.91      7.05 o 
  -2  -8   4     1947.26     1846.84     24.76 o 
  -1  -8   4      160.00      154.78      6.22 o 
   0  -8   4     1529.97     1442.96     20.02 o 
   1  -8   4      726.14      757.08     13.20 o 
   2  -8   4      535.79      498.96     16.24 o 
   3  -8   4      945.76      953.95     23.68 o 
   4  -8   4      120.79      119.07     10.49 o 
   5  -8   4      311.89      282.80     14.55 o 
   6  -8   4      135.94      112.27     11.33 o 
  -6  -7   4       46.72       32.14      6.77 o 
  -5  -7   4       85.13       70.36      8.46 o 
  -4  -7   4      471.02      441.89     10.97 o 
  -3  -7   4      620.62      621.07     12.67 o 
  -2  -7   4      859.24      854.00     28.25 o 
  -1  -7   4       90.57       89.94      5.11 o 
   0  -7   4     1104.97     1111.65     17.93 o 
   1  -7   4       10.96       10.01      2.75 o 
   2  -7   4       59.46       65.96      7.10 o 
   3  -7   4      887.34      955.64     23.00 o 
   4  -7   4      414.53      407.96      9.97 o 
   5  -7   4      824.16      834.27     15.74 o 
   6  -7   4      113.48      111.37      7.40 o 
  -6  -6   4      237.43      218.19     12.85 o 
  -5  -6   4       39.76       30.45      6.09 o 
  -4  -6   4      137.28      134.46      6.16 o 
  -3  -6   4      105.28      110.78      5.38 o 
  -2  -6   4      398.20      401.16      9.21 o 
  -1  -6   4      107.76       97.82      4.78 o 
   0  -6   4     2790.13     2821.34     30.22 o 
   1  -6   4      112.21      114.22      4.62 o 
   2  -6   4      127.52      124.01      6.81 o 
   3  -6   4       15.90        7.97      3.21 o 
   4  -6   4      139.90      129.88      6.17 o 
   5  -6   4      548.96      553.95     13.53 o 
   6  -6   4       27.68       24.24      4.62 o 
   7  -6   4       75.14       64.95      8.46 o 
  -6  -5   4       56.91       64.61      8.12 o 
  -5  -5   4      751.58      760.46     20.97 o 
  -4  -5   4      204.57      217.65      6.89 o 
  -3  -5   4      563.19      588.54     11.07 o 
  -2  -5   4       19.88       21.19      3.38 o 
  -1  -5   4      247.68      244.87      7.78 o 
   0  -5   4     4037.06     3793.59     37.29 o 
   1  -5   4        0.89        1.48      1.25 o 
   2  -5   4      860.43      852.52      9.43 o 
   3  -5   4     1532.33     1556.66     19.51 o 
   4  -5   4       11.53       10.15      4.91 o 
   5  -5   4       29.42       27.01      4.14 o 
   6  -5   4      288.29      282.84      9.67 o 
   7  -5   4        6.73        0.00      5.07 o 
  -7  -4   4       96.75      109.60     10.15 o 
  -6  -4   4      115.66      111.63      9.81 o 
  -5  -4   4      952.92      902.87     22.33 o 
  -4  -4   4       62.60       60.59      5.07 o 
  -3  -4   4     1407.92     1416.24     18.24 o 
  -2  -4   4       97.29       96.09      4.18 o 
  -1  -4   4      465.11      481.88      8.61 o 
   0  -4   4     3009.07     3077.28     23.32 o 
   1  -4   4     1182.78     1167.26     10.92 o 
   2  -4   4     1412.99     1474.07     13.30 o 
   3  -4   4       78.11       68.84      8.63 o 
   4  -4   4       61.65       67.86      4.71 o 
   5  -4   4      261.37      277.82      8.80 o 
   6  -4   4      388.58      388.30     23.68 o 
   7  -4   4       51.12       46.34      7.78 o 
  -7  -3   4        4.03        5.75      4.06 o 
  -6  -3   4        1.83        2.71      4.06 o 
  -5  -3   4       63.10       64.95      6.77 o 
  -4  -3   4      411.35      416.38      6.77 o 
  -3  -3   4      160.35      147.86      5.49 o 
  -2  -3   4      869.56      895.59      9.19 o 
  -1  -3   4       79.23       80.92      1.93 o 
   0  -3   4     2795.63     2848.14     22.20 o 
   1  -3   4      753.57      734.40      7.53 o 
   2  -3   4     2744.11     2790.30     26.83 o 
   3  -3   4     4238.80     4252.00     41.11 o 
   4  -3   4      133.19      153.30      5.77 o 
   5  -3   4     1032.14     1073.10     16.96 o 
   6  -3   4       96.56      100.25      6.57 o 
   7  -3   4      132.87      138.36     11.50 o 
  -6  -2   4       10.09       11.71      3.08 o 
  -5  -2   4       15.32       10.99      2.74 o 
  -4  -2   4      383.76      422.58      8.81 o 
  -3  -2   4       32.04       38.02      2.18 o 
  -2  -2   4     5950.88     5797.13     41.76 o 
  -1  -2   4      138.66      174.40      3.12 o 
   0  -2   4      170.53      123.10      2.48 o 
   1  -2   4      225.67      277.80      4.00 o 
   2  -2   4      425.16      365.04      6.77 o 
   3  -2   4     9813.36     9932.57    100.13 o 
   4  -2   4       65.34       61.08      4.38 o 
   5  -2   4     1155.67     1176.35     17.58 o 
   6  -2   4       36.35       32.88      4.31 o 
   7  -2   4      203.15      204.29      8.60 o 
   8  -2   4       17.04       11.84      5.41 o 
  -7  -1   4      412.92      404.58     15.90 o 
  -6  -1   4       69.41       78.11      5.50 o 
  -5  -1   4       96.85      114.54      8.96 o 
  -4  -1   4       13.03        6.93      2.26 o 
  -3  -1   4      149.46      145.06      4.85 o 
  -2  -1   4    10635.01    10776.34     75.71 o 
  -1  -1   4      489.71      518.07      5.74 o 
   0  -1   4      242.81      225.60      4.93 o 
   1  -1   4     1968.51     1958.02     15.36 o 
   2  -1   4     2216.19     2217.80     17.16 o 
   3  -1   4     1133.53     1204.42     15.15 o 
   4  -1   4       23.65       14.00      2.74 o 
   5  -1   4       36.97       37.89      4.23 o 
   6  -1   4      964.00      977.54     16.50 o 
   7  -1   4      175.46      170.52      7.88 o 
   8  -1   4       25.03       25.03      6.09 o 
  -7   0   4      153.93      164.07     11.50 o 
  -6   0   4        0.37        0.00      2.88 o 
  -5   0   4        1.89        5.20      3.55 o 
  -4   0   4      271.14      296.40     11.50 o 
  -3   0   4       87.81       89.13      6.02 o 
  -2   0   4     1564.05     1660.75     22.22 o 
  -1   0   4       48.97       34.69      2.43 o 
   0   0   4     1139.24     1124.16      9.69 o 
   1   0   4        3.70        2.85      1.08 o 
   2   0   4      219.89      213.92      7.76 o 
   3   0   4       75.39       85.31      1.78 o 
   4   0   4      469.93      463.74      9.08 o 
   5   0   4       51.80       57.00      8.80 o 
   6   0   4     2461.85     2386.92     28.94 o 
   7   0   4        4.47        5.37      3.41 o 
   8   0   4      565.26      551.40     19.62 o 
  -7   1   4        9.91       11.84      5.75 o 
  -6   1   4       65.19       70.36      5.11 o 
  -5   1   4        1.30        3.67      2.36 o 
  -4   1   4       73.41       63.20      4.14 o 
  -3   1   4      237.08      261.15      5.90 o 
  -2   1   4      153.80      189.93      2.75 o 
  -1   1   4      397.10      379.86      4.41 o 
   0   1   4      862.59      816.24     14.52 o 
   1   1   4     4716.30     4488.36     32.02 o 
   2   1   4      504.63      517.80      5.72 o 
   3   1   4     1545.55     1372.34     12.20 o 
   4   1   4      241.78      243.47      4.26 o 
   5   1   4      960.54      900.75     18.77 o 
   6   1   4      189.11      179.67     12.69 o 
   7   1   4        6.44        3.94      4.40 o 
   8   1   4      338.30      330.50     15.90 o 
  -7   2   4       57.14       49.73      8.46 o 
  -6   2   4      186.96      205.67     11.84 o 
  -5   2   4      428.07      397.53      9.49 o 
  -4   2   4     2678.76     2731.52     37.38 o 
  -3   2   4      665.97      694.94     10.76 o 
  -2   2   4      522.32      409.02      7.18 o 
  -1   2   4     1166.93     1195.82     13.71 o 
   0   2   4     4625.59     4608.67     32.67 o 
   1   2   4       66.20       76.18      2.27 o 
   2   2   4       91.77       97.48      2.52 o 
   3   2   4     1223.25     1152.72     10.94 o 
   4   2   4        7.80        5.07      2.03 o 
   5   2   4     1197.17     1195.96     24.69 o 
   6   2   4      321.59      301.76      8.73 o 
   7   2   4        0.03        8.64      3.32 o 
   8   2   4       35.79       40.59      7.44 o 
  -7   3   4      402.13      412.36     17.59 o 
  -6   3   4       10.55       16.58      5.41 o 
  -5   3   4     1630.93     1558.80     20.64 o 
  -4   3   4     1314.38     1295.43     17.20 o 
  -3   3   4       41.09       38.32      4.06 o 
  -2   3   4      395.16      310.95      6.34 o 
  -1   3   4       23.86       16.36      1.12 o 
   0   3   4     5118.38     4905.17     35.08 o 
   1   3   4      442.39      387.17      5.01 o 
   2   3   4       10.94       12.30      1.62 o 
   3   3   4      236.14      216.88      4.12 o 
   4   3   4       47.09       37.43      2.74 o 
   5   3   4       31.45       20.91      3.08 o 
   6   3   4      104.55      102.75      5.73 o 
   7   3   4       28.91       28.68      3.94 o 
   8   3   4        3.49        1.69      4.40 o 
  -7   4   4      129.03      150.87     11.50 o 
  -6   4   4        2.35        0.00      4.40 o 
  -5   4   4     1075.21     1085.27     18.61 o 
  -4   4   4      710.98      706.28     12.04 o 
  -3   4   4       31.26       34.99      2.59 o 
  -2   4   4      193.63      190.05      3.21 o 
  -1   4   4     3260.57     3265.04     24.69 o 
   0   4   4      211.44      198.48      3.58 o 
   1   4   4     4098.24     4006.04     29.69 o 
   2   4   4        4.24        1.61      1.14 o 
   3   4   4     1237.00     1296.62     12.67 o 
   4   4   4     1006.75     1005.31     11.28 o 
   5   4   4       83.10       87.35      3.67 o 
   6   4   4      748.55      775.36     20.47 o 
   7   4   4       27.07       22.89      3.94 o 
   8   4   4      166.50      168.80     11.16 o 
  -7   5   4       16.46       12.85      6.43 o 
  -6   5   4      209.66      186.05     11.84 o 
  -5   5   4      368.64      367.95      9.25 o 
  -4   5   4     1861.28     1820.82     22.32 o 
  -3   5   4      447.05      452.55     12.42 o 
  -2   5   4     1163.13     1223.28     15.85 o 
  -1   5   4     1118.78     1035.69     10.28 o 
   0   5   4       61.55       67.77      2.44 o 
   1   5   4     4300.43     3962.02     30.01 o 
   2   5   4      114.53      128.18      4.39 o 
   3   5   4      120.50      101.71      4.44 o 
   4   5   4      393.90      385.21      8.79 o 
   5   5   4       14.46       11.79      2.19 o 
   6   5   4      460.00      446.47     14.04 o 
   7   5   4        5.76        6.83      2.98 o 
  -7   6   4        4.19        0.00      5.07 o 
  -6   6   4      311.05      345.72     15.56 o 
  -5   6   4       87.50       79.50      8.80 o 
  -4   6   4     1681.75     1676.87     43.64 o 
  -3   6   4       38.07       44.04      2.50 o 
  -2   6   4     1003.55      992.06     10.55 o 
  -1   6   4     2921.69     3033.68     24.32 o 
   0   6   4       27.26       25.36      1.93 o 
   1   6   4     7296.94     7400.22     53.25 o 
   2   6   4      283.55      287.33      5.29 o 
   3   6   4     1077.88     1107.54     14.59 o 
   4   6   4      232.11      213.59      5.07 o 
   5   6   4      299.72      319.03      7.33 o 
   6   6   4       13.19       13.39      2.98 o 
   7   6   4       64.51       65.26      8.46 o 
  -6   7   4       17.26       37.55      7.44 o 
  -5   7   4      107.57      124.83      9.81 o 
  -4   7   4      295.72      333.22     21.48 o 
  -3   7   4        0.28        0.59      1.66 o 
  -2   7   4      909.13      918.54     11.19 o 
  -1   7   4      161.45      174.78      8.66 o 
   0   7   4      496.51      488.66      7.03 o 
   1   7   4      941.88      951.26     10.67 o 
   2   7   4      999.21      972.15     11.03 o 
   3   7   4      410.74      428.65      7.07 o 
   4   7   4      281.54      259.47      9.49 o 
   5   7   4       31.81       33.51      2.97 o 
   6   7   4       17.13       17.86      2.78 o 
   7   7   4      145.34      155.95     10.15 o 
  -6   8   4       35.06       43.64      8.46 o 
  -5   8   4      163.23      154.26     11.84 o 
  -4   8   4      137.86      133.30      6.31 o 
  -3   8   4      243.02      245.61      7.88 o 
  -2   8   4      132.24      142.18      4.47 o 
  -1   8   4       67.69       72.43      3.48 o 
   0   8   4      225.70      222.84      5.00 o 
   1   8   4       61.17       67.99      3.28 o 
   2   8   4      697.89      693.06      9.32 o 
   3   8   4        2.04        0.72      1.84 o 
   4   8   4      440.58      448.39      9.63 o 
   5   8   4      386.88      400.79      8.59 o 
   6   8   4      761.33      772.68     15.05 o 
   7   8   4      159.69      169.82     11.50 o 
  -6   9   4       13.46        3.72      5.75 o 
  -5   9   4       31.13       36.53      7.10 o 
  -4   9   4       39.05       40.26      6.77 o 
  -3   9   4      588.93      591.88     12.19 o 
  -2   9   4        5.41        6.41      2.29 o 
  -1   9   4     1155.83     1165.93     15.18 o 
   0   9   4       11.99       14.79      2.18 o 
   1   9   4     2496.99     2473.21     22.37 o 
   2   9   4       67.05       59.69      4.11 o 
   3   9   4      539.80      520.72      8.45 o 
   4   9   4       46.26       56.15      6.43 o 
   5   9   4      114.93      101.82      9.47 o 
   6   9   4      695.07      688.36     22.33 o 
  -5  10   4        6.33        3.72      5.07 o 
  -4  10   4      724.06      710.73     20.64 o 
  -3  10   4        0.64        0.00      3.22 o 
  -2  10   4      550.08      509.07     10.59 o 
  -1  10   4       48.27       48.26      4.04 o 
   0  10   4        0.39        0.28      1.98 o 
   1  10   4      884.49      868.70     11.31 o 
   2  10   4        9.60        7.02      2.75 o 
   3  10   4      354.70      327.06      9.21 o 
   4  10   4       20.17       21.78      3.56 o 
   5  10   4        1.92        6.09      4.74 o 
   6  10   4      102.21       85.92      9.47 o 
  -5  11   4       10.66       16.58      6.09 o 
  -4  11   4      417.32      423.53     16.24 o 
  -3  11   4        0.78        0.00      3.46 o 
  -2  11   4      453.69      471.19      8.76 o 
  -1  11   4        1.16        0.00      2.01 o 
   0  11   4       39.12       54.14      4.78 o 
   1  11   4        5.73        0.11      2.50 o 
   2  11   4       93.66      105.10      6.07 o 
   3  11   4        7.47        8.46      3.72 o 
   4  11   4      249.18      239.17     13.19 o 
   5  11   4       16.54       17.38      3.83 o 
  -4  12   4       11.56        9.47      6.09 o 
  -3  12   4      146.55      152.90     10.82 o 
  -2  12   4       38.57       38.45      5.71 o 
  -1  12   4      366.47      353.38      9.91 o 
   0  12   4       11.43       11.82      5.58 o 
   1  12   4       55.04       52.90      5.11 o 
   2  12   4      199.24      217.16      8.47 o 
   3  12   4       67.86       56.13      5.59 o 
   4  12   4      691.77      658.52     14.82 o 
   5  12   4       31.58       32.77      5.24 o 
  -2  13   4       21.95       21.56      4.23 o 
  -1  13   4      959.30      921.66     16.74 o 
   0  13   4       18.11       27.87      4.38 o 
   1  13   4      171.58      160.42      8.12 o 
   2  13   4       42.54       53.81      5.50 o 
   3  13   4       32.73       23.60      4.47 o 
   4  13   4      354.10      389.20     12.08 o 
  -2  14   4        5.80        2.91      5.07 o 
  -1  14   4      249.53      275.23      9.69 o 
   0  14   4      148.09      149.04      7.95 o 
   1  14   4      147.49      176.42      8.12 o 
   2  14   4        1.93        0.08      3.00 o 
   3  14   4        3.76        5.21      3.56 o 
   0  15   4      128.71      140.89      8.04 o 
  -2 -11   5      145.77      146.26      9.98 o 
  -1 -11   5        7.92        7.41      3.46 o 
   0 -11   5        6.85        3.76      2.93 o 
   1 -11   5       11.72       14.88      5.41 o 
   2 -11   5       45.71       42.62      8.12 o 
   3 -11   5      288.39      282.46     15.90 o 
  -3 -10   5        0.83        0.00      2.50 o 
  -2 -10   5      122.65      120.50      7.03 o 
  -1 -10   5        8.31        3.04      2.60 o 
   0 -10   5       10.25        8.95      3.08 o 
   1 -10   5      123.24      109.94     10.15 o 
   2 -10   5      198.73      213.12     13.19 o 
   3 -10   5      213.38      229.02     13.19 o 
   4 -10   5      124.37      127.19     12.18 o 
  -4  -9   5        7.62        1.35      4.74 o 
  -3  -9   5      151.41      169.42      7.64 o 
  -2  -9   5      509.96      512.55     12.44 o 
  -1  -9   5      461.37      497.16     11.93 o 
   0  -9   5        6.74        4.40      2.63 o 
   1  -9   5       83.94       79.85      5.53 o 
   2  -9   5       55.07       55.82      7.44 o 
   3  -9   5      205.12      201.28     12.18 o 
   4  -9   5      372.02      365.68     15.90 o 
   5  -9   5       24.15       33.15      7.78 o 
  -5  -8   5        6.22        4.74      5.41 o 
  -4  -8   5       65.58       64.27      8.12 o 
  -3  -8   5       37.59       44.08      4.78 o 
  -2  -8   5      294.80      286.31      8.84 o 
  -1  -8   5     1477.24     1441.72     21.05 o 
   0  -8   5      206.22      190.57      9.47 o 
   1  -8   5     1786.51     1692.77     22.39 o 
   2  -8   5      533.26      508.10     17.25 o 
   3  -8   5      232.68      221.24     12.18 o 
   4  -8   5       17.63        8.80      6.09 o 
   5  -8   5        3.63        0.34      5.75 o 
  -5  -7   5       98.10      106.22     10.15 o 
  -4  -7   5      442.89      442.47     16.91 o 
  -3  -7   5      391.88      383.22      9.91 o 
  -2  -7   5        8.21        3.27      2.74 o 
  -1  -7   5       72.64       68.84     10.15 o 
   0  -7   5       13.61       19.10      4.23 o 
   1  -7   5      726.85      691.66     12.18 o 
   2  -7   5        0.38        1.69      4.06 o 
   3  -7   5        5.06        8.12      5.41 o 
   4  -7   5        1.77        0.00      4.40 o 
   5  -7   5      110.64      101.36      6.65 o 
   6  -7   5       12.06        6.59      3.80 o 
  -6  -6   5       20.57       23.68      6.09 o 
  -5  -6   5        9.35        5.41      4.06 o 
  -4  -6   5      726.11      678.93     19.96 o 
  -3  -6   5        0.14        0.00      3.21 o 
  -2  -6   5        9.47        9.47      2.63 o 
  -1  -6   5       14.04       13.69      2.74 o 
   0  -6   5       12.80       12.00      2.68 o 
   1  -6   5      233.52      244.84      8.46 o 
   2  -6   5     1591.27     1525.71     28.92 o 
   3  -6   5       13.35       16.54      3.89 o 
   4  -6   5     1367.78     1340.17     19.51 o 
   5  -6   5       11.53       12.00      3.88 o 
   6  -6   5       98.91       81.66     15.22 o 
  -6  -5   5       20.67       17.93      6.09 o 
  -5  -5   5       32.65       38.90      6.43 o 
  -4  -5   5      245.95      231.38     11.16 o 
  -3  -5   5     1857.71     1872.53     23.41 o 
  -2  -5   5      308.59      322.29      7.88 o 
  -1  -5   5     1180.88     1196.75     16.38 o 
   0  -5   5      233.83      242.11      6.31 o 
   1  -5   5     1090.16     1104.69     11.09 o 
   2  -5   5      294.73      291.81      5.18 o 
   3  -5   5      397.62      440.73     16.24 o 
   4  -5   5     1155.58     1204.47     17.86 o 
   5  -5   5       34.17       34.17      4.38 o 
   6  -5   5      212.23      213.41     20.13 o 
   7  -5   5       97.47       99.01      7.61 o 
  -6  -4   5        1.32        6.77      4.40 o 
  -5  -4   5      195.04      192.82     10.49 o 
  -4  -4   5       89.41      106.56      7.78 o 
  -3  -4   5      314.70      303.79      7.95 o 
  -2  -4   5      129.05      122.29      4.77 o 
  -1  -4   5      385.43      354.87     11.16 o 
   0  -4   5      246.87      285.75      4.01 o 
   1  -4   5      646.60      575.56      6.97 o 
   2  -4   5       11.26       15.81      1.68 o 
   3  -4   5       68.27       90.66      5.75 o 
   4  -4   5      841.64      886.40     14.74 o 
   5  -4   5      471.13      464.84     11.21 o 
   6  -4   5      577.01      552.65     12.89 o 
   7  -4   5        0.46        0.00      7.61 o 
  -6  -3   5      363.63      323.40     13.87 o 
  -5  -3   5        5.94        0.00      3.72 o 
  -4  -3   5     1372.62     1383.57     27.74 o 
  -3  -3   5       72.61       75.41      5.24 o 
  -2  -3   5     2108.07     2217.51     18.62 o 
  -1  -3   5     2472.29     2654.08     20.88 o 
   0  -3   5      451.23      570.17      7.14 o 
   1  -3   5     4959.93     5169.81     37.62 o 
   2  -3   5     1236.33     1369.53     12.52 o 
   3  -3   5       85.23       89.10      4.50 o 
   4  -3   5        7.92       11.50      3.38 o 
   5  -3   5       94.69       99.41      5.61 o 
   6  -3   5       80.04       72.81      5.83 o 
   7  -3   5      110.83      102.69      7.18 o 
  -7  -2   5       19.99        8.80      5.07 o 
  -6  -2   5        8.96       10.15      4.06 o 
  -5  -2   5       40.77       27.06      5.41 o 
  -4  -2   5        1.30        1.45      2.37 o 
  -3  -2   5      158.58      173.14      4.04 o 
  -2  -2   5      238.68      274.58      4.59 o 
  -1  -2   5      204.25      216.43      3.92 o 
   0  -2   5      568.86      539.51      6.17 o 
   1  -2   5      105.15       93.11      3.25 o 
   2  -2   5     4039.97     4072.44     30.34 o 
   3  -2   5      328.42      356.78      7.71 o 
   4  -2   5     1271.00     1301.85     17.90 o 
   5  -2   5      192.21      208.42     13.36 o 
   6  -2   5      347.32      375.64     10.49 o 
   7  -2   5     1199.86     1149.50     23.17 o 
  -6  -1   5      434.74      429.41     10.64 o 
  -5  -1   5      390.82      384.47     18.44 o 
  -4  -1   5      127.85      148.10      5.62 o 
  -3  -1   5     1551.67     1524.10     14.06 o 
  -2  -1   5      209.22      221.67      3.99 o 
  -1  -1   5     1291.97     1306.72     11.66 o 
   0  -1   5     1610.89     1788.22     14.73 o 
   1  -1   5       70.10       71.81      2.16 o 
   2  -1   5     8720.41     8652.73     60.85 o 
   3  -1   5      650.82      675.06     10.73 o 
   4  -1   5     1182.13     1165.02     22.50 o 
   5  -1   5      514.28      536.08     11.35 o 
   6  -1   5       67.22       54.28      5.11 o 
   7  -1   5      139.34      127.10      7.64 o 
   8  -1   5        5.07        3.38      5.41 o 
  -7   0   5        4.93        5.41      5.75 o 
  -6   0   5      343.78      332.61      9.33 o 
  -5   0   5        6.12        3.16      2.84 o 
  -4   0   5       24.32       29.20      3.22 o 
  -3   0   5     3377.80     3442.01     35.00 o 
  -2   0   5        0.91        0.11      0.85 o 
  -1   0   5      152.71      106.07      2.57 o 
   0   0   5      247.98      234.11      3.76 o 
   1   0   5      472.28      518.05      5.93 o 
   2   0   5    10622.28    10708.71     74.53 o 
   3   0   5       77.95       84.74      3.95 o 
   4   0   5     1700.71     1727.31     21.03 o 
   5   0   5        9.89        4.55      4.40 o 
   6   0   5      459.72      468.48     11.35 o 
   7   0   5      108.04      108.36      7.05 o 
   8   0   5        0.62        5.41      5.41 o 
  -7   1   5       47.41       47.02      7.44 o 
  -6   1   5      665.60      671.80     13.50 o 
  -5   1   5       59.62       53.82      5.07 o 
  -4   1   5      383.83      393.52      8.97 o 
  -3   1   5      949.55     1006.46     13.87 o 
  -2   1   5      238.76      257.87      3.52 o 
  -1   1   5        2.54       13.24      2.32 o 
   0   1   5       12.24        4.59      1.29 o 
   1   1   5       38.78       31.94      1.74 o 
   2   1   5        9.75       10.57      1.54 o 
   3   1   5        9.16       14.72      1.51 o 
   4   1   5      267.55      285.20     12.52 o 
   5   1   5      589.99      556.41     16.07 o 
   6   1   5        6.48        5.58      3.04 o 
   7   1   5      367.91      371.38     10.76 o 
   8   1   5      101.76      106.22     10.49 o 
  -7   2   5        1.30        3.04      5.07 o 
  -6   2   5       38.65       44.35      4.53 o 
  -5   2   5       85.22       75.63      5.11 o 
  -4   2   5      238.00      218.83      6.57 o 
  -3   2   5      105.22      106.00      4.42 o 
  -2   2   5     1237.09     1306.26     15.78 o 
  -1   2   5      166.30      169.51      2.99 o 
   0   2   5    12284.02    11367.38    122.68 o 
   1   2   5       26.25       24.00      1.62 o 
   2   2   5      892.79      812.13     10.06 o 
   3   2   5      391.65      398.40      5.52 o 
   4   2   5      184.34      184.47      3.93 o 
   5   2   5      675.63      675.77     12.44 o 
   6   2   5        0.30        0.00      2.60 o 
   7   2   5      719.91      754.56     15.31 o 
   8   2   5        9.55       10.15      5.41 o 
  -7   3   5       87.11       95.06     10.49 o 
  -6   3   5      142.17      150.87     10.49 o 
  -5   3   5     1704.59     1711.52     22.58 o 
  -4   3   5     1019.53     1023.21     15.42 o 
  -3   3   5      272.28      243.62      6.45 o 
  -2   3   5       19.17       25.05      2.63 o 
  -1   3   5     2589.37     2781.24     21.37 o 
   0   3   5     3296.38     3139.94     29.59 o 
   1   3   5       92.94       93.14      2.66 o 
   2   3   5      352.84      249.48      5.06 o 
   3   3   5       65.87       70.90      2.66 o 
   4   3   5      822.25      769.46      9.20 o 
   5   3   5       10.93        9.95      2.84 o 
   6   3   5        3.98        5.41      3.38 o 
   7   3   5       76.66       77.92      6.07 o 
   8   3   5        0.80        1.35      4.74 o 
  -7   4   5        2.33        5.41      5.41 o 
  -6   4   5      370.39      348.77     14.88 o 
  -5   4   5      800.32      840.18     26.56 o 
  -4   4   5      117.57      112.01      5.35 o 
  -3   4   5     1048.82     1028.66     18.10 o 
  -2   4   5       49.94       45.13      1.95 o 
  -1   4   5     5016.16     5094.01     37.10 o 
   0   4   5      381.10      364.99      5.22 o 
   1   4   5      308.73      327.90      4.95 o 
   2   4   5       43.77       67.45      2.92 o 
   3   4   5       61.00       64.75      2.66 o 
   4   4   5       78.79       79.10      3.23 o 
   5   4   5        4.33        5.57      1.90 o 
   6   4   5       98.04       88.62      5.62 o 
   7   4   5      120.03      104.75      6.45 o 
  -7   5   5       62.72       60.55      9.47 o 
  -6   5   5      713.91      703.96     21.65 o 
  -5   5   5       20.58       22.66      3.66 o 
  -4   5   5       16.02       23.11      3.66 o 
  -3   5   5      774.82      766.46     12.43 o 
  -2   5   5      591.05      619.14      7.31 o 
  -1   5   5     1801.08     1817.03     23.33 o 
   0   5   5     7341.80     7577.71     66.13 o 
   1   5   5      170.69      191.55      4.77 o 
   2   5   5      976.22     1058.19     10.99 o 
   3   5   5      136.28      119.64      3.56 o 
   4   5   5      350.36      338.48      6.28 o 
   5   5   5     1559.38     1515.11     16.00 o 
   6   5   5       29.78       34.30      3.94 o 
   7   5   5        7.11       12.29      3.32 o 
  -7   6   5       42.50       43.30      8.12 o 
  -6   6   5      184.49      202.97     12.52 o 
  -5   6   5        0.52        0.00      2.61 o 
  -4   6   5       31.53       33.57      4.05 o 
  -3   6   5      100.22      105.48      5.25 o 
  -2   6   5      125.58      119.72      3.60 o 
  -1   6   5      130.79      131.55      3.56 o 
   0   6   5     4949.33     4931.01     40.93 o 
   1   6   5      343.52      373.66      5.92 o 
   2   6   5       72.13       74.46      2.99 o 
   3   6   5      350.24      343.36      6.11 o 
   4   6   5        0.79        0.94      1.79 o 
   5   6   5     1905.33     1882.21     19.09 o 
   6   6   5        0.13        2.52      2.60 o 
   7   6   5      263.29      259.24      8.95 o 
  -6   7   5       81.31       64.61      8.80 o 
  -5   7   5      629.16      638.34     19.96 o 
  -4   7   5       42.83       47.44      4.74 o 
  -3   7   5      507.94      507.02     10.63 o 
  -2   7   5     1401.56     1371.10     13.87 o 
  -1   7   5      164.08      170.63      4.22 o 
   0   7   5     5255.83     5071.94     46.22 o 
   1   7   5       21.47       22.77      2.21 o 
   2   7   5     2047.45     2068.85     18.94 o 
   3   7   5      690.59      714.85      9.61 o 
   4   7   5      268.36      284.09      6.30 o 
   5   7   5      407.84      417.77      7.98 o 
   6   7   5        0.80        0.34      2.39 o 
   7   7   5      367.06      363.40     10.59 o 
  -6   8   5        2.81        5.75      5.75 o 
  -5   8   5      495.00      530.09     18.94 o 
  -4   8   5       14.19       15.32      3.56 o 
  -3   8   5     1315.75     1271.87     18.53 o 
  -2   8   5       98.43      103.50      4.39 o 
  -1   8   5      656.95      638.38      8.90 o 
   0   8   5        1.65        5.87      3.14 o 
   1   8   5      219.04      221.22      5.13 o 
   2   8   5     1568.01     1527.18     16.55 o 
   3   8   5     1071.71     1030.59     12.47 o 
   4   8   5      225.66      236.17      5.91 o 
   5   8   5        1.65        4.70      2.06 o 
   6   8   5       86.74       95.66      4.86 o 
   7   8   5       27.32       32.14      7.10 o 
  -6   9   5       55.16       52.77      8.80 o 
  -5   9   5       37.25       42.29      7.78 o 
  -4   9   5        8.00        4.38      4.74 o 
  -3   9   5      527.94      533.00     11.60 o 
  -2   9   5        3.96        8.21      2.32 o 
  -1   9   5      246.21      241.93      6.15 o 
   0   9   5     1726.85     1750.85     17.56 o 
   1   9   5      538.78      537.01      8.44 o 
   2   9   5       24.58       28.58      2.81 o 
   3   9   5     1436.83     1390.01     15.58 o 
   4   9   5       14.39       12.93      2.37 o 
   5   9   5      268.82      293.83      9.29 o 
   6   9   5       98.23      109.89      8.46 o 
  -5  10   5      171.49      190.11     12.52 o 
  -4  10   5      167.78      165.42     11.16 o 
  -3  10   5       21.52       24.12      4.18 o 
  -2  10   5      763.30      782.70     11.98 o 
  -1  10   5        4.62        7.05      2.37 o 
   0  10   5       21.79       20.82      2.85 o 
   1  10   5      104.40       98.50      4.24 o 
   2  10   5       34.66       31.60      2.98 o 
   3  10   5      430.25      414.22      7.95 o 
   4  10   5      126.87      120.20      7.27 o 
   5  10   5      728.21      740.53     14.94 o 
   6  10   5      176.93      178.52     13.19 o 
  -5  11   5       71.26       78.14      9.47 o 
  -4  11   5       32.11       20.30      6.77 o 
  -3  11   5       15.91       15.53      4.18 o 
  -2  11   5      727.94      733.04     20.41 o 
  -1  11   5       27.23       28.77      3.09 o 
   0  11   5     1812.83     1834.02     19.19 o 
   1  11   5       14.72       10.95      2.52 o 
   2  11   5      891.20      841.93     15.43 o 
   3  11   5       32.51       31.45      4.42 o 
   4  11   5      173.27      175.87      8.01 o 
   5  11   5       75.96       81.79      6.31 o 
  -4  12   5       61.79       48.37      7.78 o 
  -3  12   5      159.37      149.83      8.01 o 
  -2  12   5       33.16       19.23      3.13 o 
  -1  12   5       13.53       11.47      2.79 o 
   0  12   5       35.08       51.86      5.01 o 
   1  12   5      127.17      122.75     10.99 o 
   2  12   5        0.51        2.68      2.75 o 
   3  12   5        4.72        8.97      4.74 o 
   4  12   5        0.53        0.00      2.74 o 
   5  12   5        6.81        7.95      7.61 o 
  -3  13   5      237.14      248.64     13.53 o 
  -2  13   5       65.64       70.36      9.13 o 
  -1  13   5       45.62       36.09      4.71 o 
   0  13   5       83.15       71.36      5.92 o 
   1  13   5      178.63      194.03      8.47 o 
   2  13   5       57.36       57.07      5.49 o 
   3  13   5      172.71      178.84      9.47 o 
   4  13   5       42.10       44.27      5.38 o 
  -2  14   5      101.96      120.77     11.50 o 
  -1  14   5       48.57       54.43      7.95 o 
   0  14   5        4.06        8.18      3.66 o 
   1  14   5      288.48      300.66     10.35 o 
   2  14   5       21.89       17.32      5.41 o 
   3  14   5      571.32      570.49     14.47 o 
   0  15   5      302.07      278.01     18.27 o 
   1  15   5       31.16       32.33      5.35 o 
  -1 -11   6      175.53      182.50      8.60 o 
   0 -11   6      504.19      522.68     13.34 o 
   1 -11   6       90.31       89.64     10.15 o 
   2 -11   6      245.45      218.19     14.21 o 
  -2 -10   6       18.71       15.41      3.94 o 
  -1 -10   6       48.94       40.34      4.90 o 
   0 -10   6      135.71      141.06      6.89 o 
   1 -10   6       36.79       27.06      7.10 o 
   2 -10   6      194.19      197.89     13.19 o 
   3 -10   6       13.85       16.58      5.75 o 
  -3  -9   6       56.72       67.42      7.61 o 
  -2  -9   6        0.80        2.03      4.06 o 
  -1  -9   6        0.25        0.00      2.50 o 
   0  -9   6        6.50        2.85      3.38 o 
   1  -9   6       64.63       59.54      7.78 o 
   2  -9   6       95.38       94.72      9.47 o 
   3  -9   6      178.59      174.21     12.52 o 
   4  -9   6        7.06        4.74      6.09 o 
  -4  -8   6       21.78       12.52      5.07 o 
  -3  -8   6      277.81      250.48      8.85 o 
  -2  -8   6      147.59      138.22     10.66 o 
  -1  -8   6       75.85       78.04      5.62 o 
   0  -8   6        2.65        0.00      2.19 o 
   1  -8   6       91.50       94.81      5.36 o 
   2  -8   6       67.20       73.41      8.46 o 
   3  -8   6      963.22     1019.92     26.39 o 
   4  -8   6      148.24      151.89     11.16 o 
   5  -8   6      165.76      173.88     12.52 o 
  -5  -7   6        7.94        3.04      4.40 o 
  -4  -7   6       62.90       74.08      8.80 o 
  -3  -7   6      358.53      352.89      9.77 o 
  -2  -7   6      828.41      841.97     15.19 o 
  -1  -7   6      503.51      500.72     13.19 o 
   0  -7   6      410.02      387.10      9.53 o 
   1  -7   6       50.45       59.73      8.46 o 
   2  -7   6       39.19       37.21      6.77 o 
   3  -7   6      332.01      370.42     15.22 o 
   4  -7   6       54.91       55.82      8.12 o 
   5  -7   6      307.51      344.37     16.58 o 
   6  -7   6       37.00       38.13      5.59 o 
  -5  -6   6      183.40      193.16     12.18 o 
  -4  -6   6       20.11       15.22      4.74 o 
  -3  -6   6      318.91      320.68      8.95 o 
  -2  -6   6      235.21      232.35     16.24 o 
  -1  -6   6      477.09      469.53     10.40 o 
   0  -6   6     1640.09     1601.84     25.03 o 
   1  -6   6      157.21      166.94      5.93 o 
   2  -6   6      232.28      221.57     11.84 o 
   3  -6   6       95.72       76.79      8.80 o 
   4  -6   6       16.76       22.28      3.74 o 
   5  -6   6       62.39       61.43      5.44 o 
   6  -6   6       75.62       68.82      6.21 o 
  -6  -5   6       18.26       13.19      5.75 o 
  -5  -5   6      502.86      488.48     17.59 o 
  -4  -5   6        3.08        7.44      4.74 o 
  -3  -5   6      353.67      381.92      9.39 o 
  -2  -5   6      102.02      109.08      5.11 o 
  -1  -5   6        3.26       12.45      2.74 o 
   0  -5   6     1436.23     1468.89     18.99 o 
   1  -5   6      623.65      552.35     10.00 o 
   2  -5   6      489.21      520.42      7.35 o 
   3  -5   6      116.79       99.32      5.41 o 
   4  -5   6        0.55        0.00      4.74 o 
   5  -5   6      408.26      382.69     14.21 o 
   6  -5   6      155.99      164.51      7.95 o 
   7  -5   6       15.36       10.68      4.55 o 
  -6  -4   6       73.17       68.67      8.46 o 
  -5  -4   6       83.03       76.11      8.12 o 
  -4  -4   6      773.56      779.74     20.97 o 
  -3  -4   6      138.72      137.25      7.95 o 
  -2  -4   6        7.76        7.93      5.58 o 
  -1  -4   6      119.90      138.15     11.84 o 
   0  -4   6     1183.05     1172.90     15.77 o 
   1  -4   6     2335.18     2432.37     20.30 o 
   2  -4   6      187.59      186.83      5.84 o 
   3  -4   6     1818.27     1864.70     22.54 o 
   4  -4   6        5.01        3.80      2.87 o 
   5  -4   6     1270.98     1285.25     30.11 o 
   6  -4   6      145.41      150.04     12.18 o 
   7  -4   6        6.12        1.00      4.40 o 
  -6  -3   6        6.51        6.09      4.06 o 
  -5  -3   6      200.59      205.00     11.50 o 
  -4  -3   6      715.42      773.99     20.30 o 
  -3  -3   6      409.55      440.86     12.35 o 
  -2  -3   6      416.79      425.45     14.55 o 
  -1  -3   6       43.91       56.32      3.39 o 
   0  -3   6     1377.80     1384.88     12.69 o 
   1  -3   6      492.93      540.31      6.80 o 
   2  -3   6      340.79      345.23      5.26 o 
   3  -3   6      990.24      988.27     14.59 o 
   4  -3   6      297.89      309.64      8.61 o 
   5  -3   6      824.48      813.69     14.88 o 
   6  -3   6        0.33        3.07      4.23 o 
   7  -3   6        0.65        0.00      3.74 o 
  -6  -2   6       28.13       21.65      5.41 o 
  -5  -2   6      130.10      135.99      9.47 o 
  -4  -2   6        3.10        0.00      3.38 o 
  -3  -2   6        0.64        0.72      1.48 o 
  -2  -2   6      136.81      133.30      3.48 o 
  -1  -2   6      286.77      299.71      5.34 o 
   0  -2   6       98.41       84.57      2.50 o 
   1  -2   6     1120.02     1217.80     11.53 o 
   2  -2   6        6.42       15.46      5.56 o 
   3  -2   6      578.08      564.95     10.30 o 
   4  -2   6       78.73       83.03      5.04 o 
   5  -2   6      392.97      390.51     21.31 o 
   6  -2   6      346.78      338.38      9.91 o 
   7  -2   6       20.80       23.71      9.81 o 
  -7  -1   6      294.01      325.09     14.88 o 
  -6  -1   6       19.94       25.03      5.75 o 
  -5  -1   6      319.89      349.75     10.49 o 
  -4  -1   6      254.62      254.48      7.37 o 
  -3  -1   6       33.73       30.79      3.11 o 
  -2  -1   6      117.90      135.24      4.93 o 
  -1  -1   6        2.22        0.74      2.22 o 
   0  -1   6       22.57       24.30      2.14 o 
   1  -1   6       32.41       21.17      1.65 o 
   2  -1   6       70.12       64.61      2.26 o 
   3  -1   6       34.00       46.74      4.06 o 
   4  -1   6      443.19      469.30     13.87 o 
   5  -1   6       18.75       18.05      3.88 o 
   6  -1   6     1067.85     1026.63     17.70 o 
   7  -1   6       30.32       20.81      4.55 o 
  -6   0   6       56.42       51.02      5.01 o 
  -5   0   6       73.93       79.53      5.41 o 
  -4   0   6        1.67        2.03      2.60 o 
  -3   0   6       31.87       38.26      4.06 o 
  -2   0   6      528.79      539.10      6.60 o 
  -1   0   6      693.92      679.63      7.63 o 
   0   0   6       13.61       11.89      1.34 o 
   1   0   6      873.71      793.19      8.42 o 
   2   0   6      408.10      404.75      5.39 o 
   3   0   6      786.46      751.69     19.13 o 
   4   0   6        9.45       12.65      2.65 o 
   5   0   6       41.71       47.46      8.63 o 
   6   0   6      263.77      272.63      9.19 o 
   7   0   6        2.84        3.86      3.38 o 
  -7   1   6      174.57      166.77     12.18 o 
  -6   1   6      203.75      220.09      8.36 o 
  -5   1   6      116.86      117.02      6.10 o 
  -4   1   6     1009.63     1041.45     18.61 o 
  -3   1   6       44.80       40.24      4.23 o 
  -2   1   6     4615.50     4548.20     33.59 o 
  -1   1   6      269.08      257.91      4.28 o 
   0   1   6      139.96      143.12      3.90 o 
   1   1   6      525.55      414.37      5.58 o 
   2   1   6      263.72      272.18      4.47 o 
   3   1   6     4618.17     4687.86     59.39 o 
   4   1   6      145.73      153.33      8.80 o 
   5   1   6      251.41      275.15     14.72 o 
   6   1   6        0.80        2.55      2.87 o 
   7   1   6        0.21        1.35      3.22 o 
   8   1   6       50.13       55.87      6.22 o 
  -7   2   6      790.28      753.01     23.00 o 
  -6   2   6        1.85        0.00      2.74 o 
  -5   2   6      720.27      682.10     13.27 o 
  -4   2   6      560.04      551.04     20.64 o 
  -3   2   6      756.06      770.67     12.19 o 
  -2   2   6     6635.05     6523.56     58.96 o 
  -1   2   6      646.67      673.75      7.42 o 
   0   2   6     1142.27     1104.47     10.46 o 
   1   2   6     3231.61     3500.36     26.75 o 
   2   2   6        8.05       11.47      1.58 o 
   3   2   6       57.28       56.14      2.61 o 
   4   2   6        3.57        1.95      3.38 o 
   5   2   6      164.33      161.69      8.12 o 
   6   2   6      116.56      118.93     11.67 o 
   7   2   6      166.37      167.07      8.12 o 
   8   2   6        4.03       10.55      5.41 o 
  -7   3   6      154.32      175.91     12.85 o 
  -6   3   6       21.53       19.75      3.66 o 
  -5   3   6        1.90        4.81      4.23 o 
  -4   3   6        0.99        0.00      3.55 o 
  -3   3   6     1934.75     1974.81     23.20 o 
  -2   3   6     1351.83     1380.00     17.10 o 
  -1   3   6    13114.47    13346.66     92.88 o 
   0   3   6      701.36      686.66      7.69 o 
   1   3   6    10467.39    10969.24     89.67 o 
   2   3   6      169.00      164.84      5.05 o 
   3   3   6     1672.97     1713.43     15.53 o 
   4   3   6     1092.67     1046.62     11.40 o 
   5   3   6      371.78      337.11      9.64 o 
   6   3   6     1322.38     1290.13     19.72 o 
   7   3   6       91.73       73.98      6.07 o 
   8   3   6       83.23       83.36      6.68 o 
  -7   4   6       66.37       68.67      9.47 o 
  -6   4   6      100.89      100.47      9.81 o 
  -5   4   6      491.73      480.02     14.21 o 
  -4   4   6      262.08      248.62      9.81 o 
  -3   4   6      169.86      193.42      6.55 o 
  -2   4   6      103.81      105.81      6.93 o 
  -1   4   6      808.71      709.82      7.84 o 
   0   4   6      646.10      651.10      7.61 o 
   1   4   6     2590.37     2358.58     28.57 o 
   2   4   6       13.76       14.74      1.76 o 
   3   4   6       28.18       46.68      2.60 o 
   4   4   6     1063.81     1059.08     11.82 o 
   5   4   6        5.52        8.63      3.04 o 
   6   4   6      423.99      437.13     25.88 o 
   7   4   6        5.31        4.27      2.84 o 
  -7   5   6      145.65      142.75     12.52 o 
  -6   5   6      682.58      661.68     20.97 o 
  -5   5   6       59.93       62.04      5.35 o 
  -4   5   6     3391.81     3369.35     36.59 o 
  -3   5   6      147.33      163.31      6.34 o 
  -2   5   6      932.90      957.28      9.73 o 
  -1   5   6     1748.21     1809.41     16.00 o 
   0   5   6      736.01      766.15     10.30 o 
   1   5   6     4684.70     4745.55     35.93 o 
   2   5   6      169.85      174.26      4.10 o 
   3   5   6     1228.49     1219.69     15.27 o 
   4   5   6     1497.70     1494.12     15.44 o 
   5   5   6      213.63      212.22      5.71 o 
   6   5   6        3.74        9.34      2.74 o 
   7   5   6        0.35        0.79      3.22 o 
  -6   6   6        0.71        3.72      5.41 o 
  -5   6   6       85.01       91.86      6.43 o 
  -4   6   6     1330.12     1364.27     26.89 o 
  -3   6   6      209.68      230.23      7.53 o 
  -2   6   6      579.83      543.63      7.14 o 
  -1   6   6       76.89       87.69      3.06 o 
   0   6   6       82.63       83.30      3.29 o 
   1   6   6        2.56        3.15      1.37 o 
   2   6   6      716.41      702.08     10.72 o 
   3   6   6      299.11      282.59      8.32 o 
   4   6   6     2196.77     2162.86     20.40 o 
   5   6   6       12.42       17.87      2.57 o 
   6   6   6        7.18       13.64      3.32 o 
   7   6   6      281.77      250.83      9.08 o 
  -6   7   6      142.22      155.61     11.84 o 
  -5   7   6        9.40        7.09      3.57 o 
  -4   7   6       12.10       12.85      3.25 o 
  -3   7   6        9.84       12.20      3.22 o 
  -2   7   6      120.64      121.32      4.12 o 
  -1   7   6       22.83       30.47      2.42 o 
   0   7   6       19.34       18.26      2.00 o 
   1   7   6       66.47       61.66      3.13 o 
   2   7   6      675.01      666.24      9.05 o 
   3   7   6       97.22      100.11      3.87 o 
   4   7   6     2077.45     2086.05     26.58 o 
   5   7   6        1.30        3.42      1.99 o 
   6   7   6      359.53      347.03     13.02 o 
   7   7   6       46.00       50.30      5.25 o 
  -6   8   6        2.01        2.37      6.43 o 
  -5   8   6        4.58        5.41      6.43 o 
  -4   8   6       11.75        6.77      4.06 o 
  -3   8   6      554.88      576.75     18.94 o 
  -2   8   6       26.57       26.85      2.53 o 
  -1   8   6     1889.47     1859.98     17.89 o 
   0   8   6        2.34        3.26      1.67 o 
   1   8   6     1723.62     1687.95     16.86 o 
   2   8   6       41.65       45.37      3.04 o 
   3   8   6      188.10      189.65      5.36 o 
   4   8   6      366.05      391.85     11.19 o 
   5   8   6        7.32        3.02      4.95 o 
   6   8   6      837.15      857.86     16.11 o 
   7   8   6       45.00       51.46      5.14 o 
  -6   9   6      492.05      511.48     20.30 o 
  -5   9   6        9.88        7.78      6.77 o 
  -4   9   6      301.72      293.16     12.85 o 
  -3   9   6       36.52       31.54      4.29 o 
  -2   9   6       69.77       65.80      3.79 o 
  -1   9   6      456.16      425.22      7.66 o 
   0   9   6        0.35        1.42      1.77 o 
   1   9   6     2840.66     2754.13     24.73 o 
   2   9   6        0.52        0.72      1.81 o 
   3   9   6      443.40      438.17      8.11 o 
   4   9   6      159.38      158.28      5.31 o 
   5   9   6        0.15        0.00      1.93 o 
   6   9   6      110.99      115.40     12.52 o 
  -5  10   6        2.61        0.00      4.40 o 
  -4  10   6      885.80      924.14     17.07 o 
  -3  10   6        4.26        1.33      3.32 o 
  -2  10   6      144.35      144.23      9.30 o 
  -1  10   6      236.16      236.45      6.21 o 
   0  10   6       38.82       38.91      4.39 o 
   1  10   6      171.24      182.27      7.35 o 
   2  10   6      626.18      613.46      9.78 o 
   3  10   6       85.59       93.24      5.05 o 
   4  10   6       56.65       59.24      4.01 o 
   5  10   6        4.30        5.92      3.32 o 
   6  10   6       45.75       40.60      4.90 o 
  -5  11   6        0.12        0.00      6.09 o 
  -4  11   6      156.92      155.27     11.84 o 
  -3  11   6      177.42      168.30      8.13 o 
  -2  11   6       34.26       32.70      4.78 o 
  -1  11   6       21.50       25.35      3.03 o 
   0  11   6       37.21       51.09      3.84 o 
   1  11   6       44.38       50.41      3.68 o 
   2  11   6     1487.18     1491.65     22.84 o 
   3  11   6        0.03        0.00      3.89 o 
   4  11   6      551.60      531.42     21.82 o 
   5  11   6        6.60        6.79      4.40 o 
  -4  12   6       78.40       78.48      9.81 o 
  -3  12   6     1117.49     1073.06     18.78 o 
  -2  12   6      101.60       90.35      6.46 o 
  -1  12   6     1119.10     1150.18     14.88 o 
   0  12   6       32.23       33.39      3.36 o 
   1  12   6       92.95      100.92      6.45 o 
   2  12   6      174.99      183.89      7.99 o 
   3  12   6        0.33        1.41      2.75 o 
   4  12   6      242.23      259.84      9.33 o 
   5  12   6       72.14       65.77      6.10 o 
  -3  13   6      209.49      210.54      9.98 o 
  -2  13   6       12.40        7.77      4.14 o 
  -1  13   6     1025.89     1079.66     18.38 o 
   0  13   6       36.49       36.86      4.55 o 
   1  13   6      298.64      313.41      9.91 o 
   2  13   6       27.18       28.89      4.57 o 
   3  13   6        0.00        9.18      4.74 o 
   4  13   6       11.45        6.93      3.59 o 
  -2  14   6       11.20        8.46      6.77 o 
  -1  14   6      221.45      223.69     15.56 o 
   0  14   6      106.69       91.88      6.65 o 
   1  14   6      110.53      115.34      7.53 o 
   2  14   6        5.23        3.87      3.43 o 
   3  14   6        3.31        9.81      3.90 o 
  -1  15   6        0.52        0.29      3.32 o 
   0  15   6      260.46      267.59     10.30 o 
   1  15   6       19.68       29.28      5.20 o 
  -1 -10   7       36.08       35.90      4.90 o 
   0 -10   7        0.12        0.00      2.75 o 
   1 -10   7       32.91       35.18      7.10 o 
   2 -10   7      161.13      169.48     12.18 o 
   3 -10   7       82.97       81.19     10.15 o 
  -3  -9   7      101.25      100.10      7.16 o 
  -2  -9   7      296.47      294.49     10.05 o 
  -1  -9   7      490.85      488.15     12.41 o 
   0  -9   7      189.82      173.90     12.52 o 
   1  -9   7      184.15      173.54     11.50 o 
   2  -9   7       22.45       27.74      7.10 o 
   3  -9   7        6.89        9.13      5.41 o 
   4  -9   7       70.12       59.88      9.47 o 
  -4  -8   7       54.21       68.33      9.13 o 
  -3  -8   7       57.86       66.74      5.83 o 
  -2  -8   7       16.64       20.79      3.70 o 
  -1  -8   7      242.44      235.47      8.33 o 
   0  -8   7       15.34       14.41      3.55 o 
   1  -8   7      102.74      104.53      9.47 o 
   2  -8   7        8.76       13.87      5.41 o 
   3  -8   7       30.56       29.09      6.77 o 
   4  -8   7       52.56       50.07      8.46 o 
   5  -8   7       52.21       44.65      8.46 o 
  -4  -7   7       72.57       65.96      8.46 o 
  -3  -7   7        0.69        1.18      2.63 o 
  -2  -7   7       12.81       14.87      3.22 o 
  -1  -7   7       82.75       81.32      5.38 o 
   0  -7   7      176.32      174.32      6.89 o 
   1  -7   7        8.09        5.62      2.61 o 
   2  -7   7      835.53      855.85     23.68 o 
   3  -7   7      278.87      291.60     14.21 o 
   4  -7   7      181.62      169.82     11.84 o 
   5  -7   7       16.73       17.59      6.43 o 
  -5  -6   7       47.90       42.96      7.44 o 
  -4  -6   7       87.85       87.95      9.13 o 
  -3  -6   7      317.53      328.47     13.87 o 
  -2  -6   7      419.48      413.82     10.28 o 
  -1  -6   7      176.16      179.07      6.81 o 
   0  -6   7      136.30      115.37      5.53 o 
   1  -6   7       76.57       77.90      5.24 o 
   2  -6   7     1168.09     1156.92     27.06 o 
   3  -6   7      399.76      396.47     15.90 o 
   4  -6   7      570.19      591.32     20.64 o 
   5  -6   7       14.65        6.77      6.77 o 
   6  -6   7       78.90       87.05      6.91 o 
  -5  -5   7        8.79       13.19      5.75 o 
  -4  -5   7      209.43      215.48     11.84 o 
  -3  -5   7      248.99      253.71     11.84 o 
  -2  -5   7      689.06      702.64     17.08 o 
  -1  -5   7      427.33      445.77     10.05 o 
   0  -5   7       24.68       33.08      3.56 o 
   1  -5   7     1055.73     1033.99     16.07 o 
   2  -5   7       35.36       40.93      6.77 o 
   3  -5   7       44.35       48.65      4.44 o 
   4  -5   7      164.34      166.76     12.69 o 
   5  -5   7        3.09        0.00      3.18 o 
   6  -5   7      121.97      126.20     11.16 o 
  -6  -4   7      142.70      142.42     10.82 o 
  -5  -4   7       32.56       27.40      6.09 o 
  -4  -4   7      321.54      316.29     13.53 o 
  -3  -4   7       82.62       72.73      7.44 o 
  -2  -4   7       47.37       43.73      4.06 o 
  -1  -4   7      174.59      186.79      7.10 o 
   0  -4   7      279.45      285.01      7.27 o 
   1  -4   7     1871.13     1896.76     26.05 o 
   2  -4   7      103.50      120.94     10.82 o 
   3  -4   7       80.02       71.17      6.43 o 
   4  -4   7      164.48      169.09     16.41 o 
   5  -4   7      288.18      306.63      9.43 o 
   6  -4   7       25.34       21.52      5.58 o 
   7  -4   7       37.75       38.16      8.63 o 
  -6  -3   7       51.15       41.27      7.44 o 
  -5  -3   7       11.29       14.55      4.74 o 
  -4  -3   7      281.72      270.96     12.18 o 
  -3  -3   7       10.05        5.75      4.06 o 
  -2  -3   7      637.31      657.60     11.31 o 
  -1  -3   7      246.24      250.57      6.70 o 
   0  -3   7      928.95      980.09     10.23 o 
   1  -3   7     1210.72     1188.95     17.20 o 
   2  -3   7      539.08      562.78      7.43 o 
   3  -3   7        2.69        6.04      2.69 o 
   4  -3   7     1277.38     1261.96     18.54 o 
   5  -3   7      483.58      506.72     11.75 o 
   6  -3   7      131.30      133.02     16.07 o 
   7  -3   7      406.73      420.50     28.75 o 
  -6  -2   7       39.01       30.11      6.09 o 
  -5  -2   7      265.31      259.80     12.85 o 
  -4  -2   7      175.72      166.43      9.81 o 
  -3  -2   7     1228.32     1243.18     26.39 o 
  -2  -2   7        0.87        0.40      1.49 o 
  -1  -2   7      933.18      954.70     10.14 o 
   0  -2   7        8.76        3.95      1.86 o 
   1  -2   7      239.61      258.55      4.69 o 
   2  -2   7      283.63      280.37      4.92 o 
   3  -2   7      562.14      607.06     11.05 o 
   4  -2   7      374.01      359.41      9.35 o 
   5  -2   7      121.02      127.00      8.12 o 
   6  -2   7        0.96        2.57      3.22 o 
   7  -2   7      133.31      138.17      8.28 o 
  -6  -1   7       46.63       47.02      7.10 o 
  -5  -1   7       87.61       99.12      8.80 o 
  -4  -1   7       12.94       10.66      3.11 o 
  -3  -1   7     2198.57     2176.43     36.70 o 
  -2  -1   7        1.30        0.00      1.23 o 
  -1  -1   7      862.69      866.13      9.44 o 
   0  -1   7      635.82      688.37      8.14 o 
   1  -1   7       31.17       29.13      2.04 o 
   2  -1   7     1114.65     1229.15     12.04 o 
   3  -1   7       19.83       23.89      2.88 o 
   4  -1   7      498.91      508.96     10.69 o 
   5  -1   7      255.51      251.08      8.19 o 
   6  -1   7      240.12      233.53     14.72 o 
   7  -1   7       35.68       35.59      5.28 o 
  -6   0   7      443.81      465.81     17.25 o 
  -5   0   7       48.58       46.53      4.54 o 
  -4   0   7       63.66       60.62      4.66 o 
  -3   0   7      328.00      353.57      8.23 o 
  -2   0   7      182.07      186.86      4.99 o 
  -1   0   7      433.66      404.02      5.89 o 
   0   0   7        3.59        4.05      1.37 o 
   1   0   7        2.97        4.29      1.32 o 
   2   0   7       59.17       64.48      3.24 o 
   3   0   7     1415.47     1421.03     22.39 o 
   4   0   7       92.10      107.57      5.53 o 
   5   0   7      568.34      530.87     11.56 o 
   6   0   7      119.23      113.94     11.50 o 
   7   0   7      167.03      149.79     21.48 o 
  -6   1   7      109.70      124.49      7.05 o 
  -5   1   7        0.27        0.00      2.84 o 
  -4   1   7       31.07       29.91      3.94 o 
  -3   1   7        1.43        0.68      2.39 o 
  -2   1   7     2181.72     2266.61     23.65 o 
  -1   1   7      477.76      482.43      6.41 o 
   0   1   7      861.13      915.08      9.70 o 
   1   1   7      160.76      173.96      6.28 o 
   2   1   7     1202.94     1224.43     12.01 o 
   3   1   7     2496.75     2622.66     21.72 o 
   4   1   7        5.64        5.49      2.68 o 
   5   1   7      221.81      244.23      9.30 o 
   6   1   7       20.57       20.84      4.40 o 
   7   1   7      774.39      772.14     30.45 o 
  -6   2   7      321.36      329.49     10.01 o 
  -5   2   7      441.15      410.36     10.49 o 
  -4   2   7      452.98      435.50     14.21 o 
  -3   2   7      987.91      946.73     14.35 o 
  -2   2   7      613.38      585.33     16.74 o 
  -1   2   7     1211.44     1211.09     13.63 o 
   0   2   7       23.05       56.64      2.57 o 
   1   2   7      156.45      143.87      5.68 o 
   2   2   7     5725.56     5449.23     40.53 o 
   3   2   7      114.23      117.99      4.45 o 
   4   2   7      240.79      243.49     10.32 o 
   5   2   7      411.22      372.86      9.43 o 
   6   2   7      106.68      102.76      6.55 o 
   7   2   7      134.48      150.05      8.29 o 
  -6   3   7       83.34       79.27      6.07 o 
  -5   3   7     1237.57     1250.13     19.14 o 
  -4   3   7      237.75      248.11      7.89 o 
  -3   3   7     6905.30     6746.27     62.79 o 
  -2   3   7       38.95       24.93      4.23 o 
  -1   3   7     2662.12     2723.30     27.64 o 
   0   3   7      573.53      627.78      7.69 o 
   1   3   7      189.33      230.66      8.46 o 
   2   3   7     4580.22     4469.18     34.03 o 
   3   3   7       96.18       95.11      3.31 o 
   4   3   7      737.38      742.57     17.59 o 
   5   3   7        4.73        9.07      4.57 o 
   6   3   7       54.61       46.44      4.62 o 
   7   3   7        0.51        2.41      5.75 o 
  -6   4   7      161.96      167.60      8.29 o 
  -5   4   7        1.07        1.01      6.60 o 
  -4   4   7      101.46       98.15      5.59 o 
  -3   4   7     1897.33     1878.14     23.20 o 
  -2   4   7      373.28      384.85      8.37 o 
  -1   4   7      393.79      377.22      7.89 o 
   0   4   7       34.31       32.10      2.18 o 
   1   4   7      675.20      714.49     14.92 o 
   2   4   7       51.44       44.61      4.30 o 
   3   4   7      914.70      850.54     10.34 o 
   4   4   7       52.33       53.44      3.17 o 
   5   4   7     1773.83     1637.26     22.00 o 
   6   4   7       29.06       31.12      5.41 o 
   7   4   7       35.67       31.20      4.71 o 
  -6   5   7        4.28        4.06      6.09 o 
  -5   5   7        6.53        6.63      3.22 o 
  -4   5   7      261.59      256.16     15.39 o 
  -3   5   7       10.03        6.63      4.40 o 
  -2   5   7     1372.74     1368.38     18.18 o 
  -1   5   7       79.40       74.02      2.88 o 
   0   5   7    14297.67    13961.61    117.59 o 
   1   5   7       25.51       27.99      2.17 o 
   2   5   7     1019.32     1042.81     11.45 o 
   3   5   7      472.90      443.13      7.15 o 
   4   5   7      625.42      582.67      8.68 o 
   5   5   7     1852.85     1779.85     23.44 o 
   6   5   7       94.99       89.52      5.98 o 
   7   5   7       72.32       72.73      8.46 o 
  -6   6   7       24.48       11.16      7.10 o 
  -5   6   7      713.98      739.59     21.14 o 
  -4   6   7       22.71       25.18      4.05 o 
  -3   6   7      254.49      237.19      9.98 o 
  -2   6   7      173.66      147.37      6.21 o 
  -1   6   7       27.70       29.22      2.68 o 
   0   6   7     7625.12     7554.47     55.06 o 
   1   6   7        3.74        3.36      1.67 o 
   2   6   7      460.35      429.80      7.03 o 
   3   6   7      551.77      554.60      8.25 o 
   4   6   7       86.59       80.94      3.92 o 
   5   6   7      988.19      961.77     12.49 o 
   6   6   7       48.42       40.38      4.42 o 
   7   6   7      395.47      394.17     11.35 o 
  -6   7   7        1.39        0.00      5.07 o 
  -5   7   7     1217.64     1205.35     19.81 o 
  -4   7   7       22.40       28.78      4.31 o 
  -3   7   7       27.10       28.17      7.10 o 
  -2   7   7       38.47       37.60      4.54 o 
  -1   7   7       77.92       80.00     10.24 o 
   0   7   7     1687.96     1640.34     16.14 o 
   1   7   7       13.64       13.59      2.04 o 
   2   7   7     1403.30     1402.09     14.91 o 
   3   7   7        0.80        0.00      1.58 o 
   4   7   7       51.13       53.24      3.70 o 
   5   7   7       31.76       31.87      3.16 o 
   6   7   7      248.18      245.15      8.36 o 
   7   7   7        0.27        0.00      4.23 o 
  -6   8   7      269.76      256.76     14.88 o 
  -5   8   7      158.09      151.68      7.88 o 
  -4   8   7       80.35       83.11      6.10 o 
  -3   8   7      305.14      308.86      9.33 o 
  -2   8   7      935.55      934.62     15.67 o 
  -1   8   7       64.81       69.86      6.98 o 
   0   8   7     1213.61     1203.75     13.44 o 
   1   8   7     1241.79     1227.57     13.73 o 
   2   8   7        9.24        9.01      2.11 o 
   3   8   7      859.59      871.52     11.65 o 
   4   8   7      230.86      260.23      8.03 o 
   5   8   7      279.27      294.87      7.14 o 
   6   8   7      429.22      428.85     12.01 o 
   7   8   7        1.74        8.96      3.35 o 
  -5   9   7       31.03       29.77      7.10 o 
  -4   9   7      522.94      536.70     12.65 o 
  -3   9   7      315.88      306.42      9.57 o 
  -2   9   7      630.96      631.89     13.02 o 
  -1   9   7        7.08       10.50      2.16 o 
   0   9   7      121.92      127.88      4.57 o 
   1   9   7       20.31       24.83      2.85 o 
   2   9   7      100.55       98.30      6.57 o 
   3   9   7      499.54      505.71      8.91 o 
   4   9   7       37.94       37.11      3.31 o 
   5   9   7      786.25      813.27     14.90 o 
   6   9   7      110.87      109.92      7.27 o 
  -5  10   7       75.74       81.86     10.15 o 
  -4  10   7      161.08      167.52      8.01 o 
  -3  10   7       56.13       61.97      5.73 o 
  -2  10   7     1638.44     1636.93     23.08 o 
  -1  10   7      130.58      129.59      5.00 o 
   0  10   7      893.28      935.36     12.50 o 
   1  10   7        9.59        5.92      2.91 o 
   2  10   7       34.78       43.18      3.48 o 
   3  10   7       90.07       97.77      4.57 o 
   4  10   7      283.33      277.93      7.19 o 
   5  10   7      336.73      343.96      8.22 o 
   6  10   7      187.16      170.16     11.84 o 
  -5  11   7      819.35      807.81     25.37 o 
  -4  11   7        4.64        2.71      5.41 o 
  -3  11   7      506.27      493.72     12.44 o 
  -2  11   7     1239.27     1229.44     19.97 o 
  -1  11   7      384.04      378.08     10.55 o 
   0  11   7     1624.82     1647.11     18.14 o 
   1  11   7      287.00      277.28      6.87 o 
   2  11   7      771.05      795.60     11.88 o 
   3  11   7      270.79      256.71     10.28 o 
   4  11   7      168.57      169.28      7.77 o 
   5  11   7      171.25      175.82      7.88 o 
  -4  12   7        1.88        0.00      5.75 o 
  -3  12   7        9.58       19.17      4.78 o 
  -2  12   7        3.83        6.26      3.83 o 
  -1  12   7      110.04      118.77      5.26 o 
   0  12   7      127.56      139.23      5.59 o 
   1  12   7     1250.40     1250.55     15.73 o 
   2  12   7       25.88       25.85      4.23 o 
   3  12   7      394.45      384.73     10.76 o 
   4  12   7       39.71       37.87      4.77 o 
   5  12   7        0.86        4.60      3.49 o 
  -3  13   7       55.64       48.47      5.97 o 
  -2  13   7      186.35      186.85      8.95 o 
  -1  13   7       18.00       24.06      3.92 o 
   0  13   7        6.78        7.81      2.74 o 
   1  13   7      993.23     1029.74     18.29 o 
   2  13   7       16.38       22.87      5.75 o 
   3  13   7      813.11      799.83     16.38 o 
   4  13   7       10.75       13.73      7.78 o 
  -2  14   7      445.74      452.96     18.94 o 
  -1  14   7       23.07       34.84      7.44 o 
   0  14   7      205.53      211.14      8.76 o 
   1  14   7       99.51       97.62      6.89 o 
   2  14   7        4.37        5.81      3.81 o 
   3  14   7      313.27      323.88     11.12 o 
   0  15   7      260.21      265.39     18.27 o 
   1  15   7        1.20        1.39      5.58 o 
   1 -10   8        8.02        1.69      5.75 o 
  -2  -9   8        4.85        3.76      3.22 o 
  -1  -9   8       12.01       17.26      3.59 o 
   0  -9   8       41.90       38.87      6.09 o 
   1  -9   8      254.13      270.29     14.21 o 
   2  -9   8       99.88       91.34     10.49 o 
   3  -9   8      257.77      275.36     15.22 o 
  -3  -8   8      169.80      156.62     11.16 o 
  -2  -8   8      277.45      281.12     12.01 o 
  -1  -8   8      264.04      274.67      9.32 o 
   0  -8   8      228.28      227.97      8.33 o 
   1  -8   8        4.61        7.10      4.74 o 
   2  -8   8      169.75      174.55     11.84 o 
   3  -8   8      320.03      286.52     14.88 o 
   4  -8   8       95.91       92.69     11.16 o 
  -4  -7   8        9.80        9.47      5.07 o 
  -3  -7   8       14.24       14.21      5.75 o 
  -2  -7   8      470.57      495.58     21.65 o 
  -1  -7   8      203.63      224.08      8.01 o 
   0  -7   8      297.06      300.10      8.91 o 
   1  -7   8      199.23      220.22     12.52 o 
   2  -7   8      123.57      111.97     10.49 o 
   3  -7   8      139.45      146.48     11.16 o 
   4  -7   8       39.16       45.67      8.12 o 
   5  -7   8       22.60       15.56      6.77 o 
  -4  -6   8       83.31       86.26      9.13 o 
  -3  -6   8        2.17        0.00      3.38 o 
  -2  -6   8      194.74      188.36      7.42 o 
  -1  -6   8       93.63       95.91      6.10 o 
   0  -6   8      175.84      159.53      6.55 o 
   1  -6   8       24.20       21.70      4.74 o 
   2  -6   8      331.11      323.73     14.21 o 
   3  -6   8      215.95      233.08     13.53 o 
   4  -6   8       94.78      103.85     11.50 o 
   5  -6   8       17.16       25.03      7.78 o 
  -5  -5   8        0.58        0.00      4.74 o 
  -4  -5   8      111.32      102.50      9.81 o 
  -3  -5   8       25.75       25.37      6.09 o 
  -2  -5   8      244.35      241.50      7.77 o 
  -1  -5   8      484.45      464.25     10.40 o 
   0  -5   8      160.28      170.72      6.65 o 
   1  -5   8     1127.43     1095.55     16.47 o 
   2  -5   8      385.98      397.82     15.22 o 
   3  -5   8     1124.78     1129.18     27.40 o 
   4  -5   8        2.80        1.35      5.41 o 
   5  -5   8      425.87      394.89     10.97 o 
   6  -5   8      181.35      190.04     11.50 o 
  -5  -4   8       19.20       30.78      6.77 o 
  -4  -4   8      709.30      745.91     21.65 o 
  -3  -4   8      596.23      609.24     18.61 o 
  -2  -4   8      471.55      494.80     10.59 o 
  -1  -4   8      160.93      156.99     12.85 o 
   0  -4   8      471.39      486.50     10.15 o 
   1  -4   8       43.99       46.16      3.88 o 
   2  -4   8        3.68       13.53      6.09 o 
   3  -4   8       88.78       99.36      5.41 o 
   4  -4   8        6.60        5.36      3.38 o 
   5  -4   8      323.18      335.83     10.15 o 
   6  -4   8       15.78        5.94      3.52 o 
  -5  -3   8       22.94       25.71      6.43 o 
  -4  -3   8      161.32      170.49     10.49 o 
  -3  -3   8        6.44        0.00      3.04 o 
  -2  -3   8       45.03       53.06      4.74 o 
  -1  -3   8       60.69       51.12      4.40 o 
   0  -3   8      747.17      776.06     12.65 o 
   1  -3   8       46.99       59.49      2.80 o 
   2  -3   8      338.22      338.27      7.76 o 
   3  -3   8       18.96       14.71      4.74 o 
   4  -3   8      300.60      287.77      8.68 o 
   5  -3   8      266.71      237.88      8.78 o 
   6  -3   8       66.98       46.05      9.13 o 
   7  -3   8        7.49        3.40      4.31 o 
  -6  -2   8      135.55      149.18     10.82 o 
  -5  -2   8      302.64      305.47     14.21 o 
  -4  -2   8        0.42        0.00      3.04 o 
  -3  -2   8      109.67      119.75      8.80 o 
  -2  -2   8      114.82      100.10      4.62 o 
  -1  -2   8       44.79       45.64      6.93 o 
   0  -2   8      529.48      528.34      7.26 o 
   1  -2   8      687.27      669.98      8.46 o 
   2  -2   8      132.12      150.32      3.88 o 
   3  -2   8       30.52       29.39      4.23 o 
   4  -2   8      773.44      821.70     14.44 o 
   5  -2   8      326.83      310.66      9.75 o 
   6  -2   8      314.67      324.23     27.06 o 
   7  -2   8       56.13       54.96      7.61 o 
  -6  -1   8        1.60        3.72      4.74 o 
  -5  -1   8      313.08      329.82     14.55 o 
  -4  -1   8      363.42      363.99     14.21 o 
  -3  -1   8        0.83        0.00      3.72 o 
  -2  -1   8       17.67       19.76      2.08 o 
  -1  -1   8       53.60       51.55      3.06 o 
   0  -1   8      169.33      170.66      4.08 o 
   1  -1   8      682.71      659.58      8.32 o 
   2  -1   8      141.90      141.41      4.07 o 
   3  -1   8       92.75       85.30      5.75 o 
   4  -1   8      112.96      126.91      6.38 o 
   5  -1   8       10.82       10.82      4.23 o 
   6  -1   8      184.32      191.43      8.29 o 
   7  -1   8        2.18        0.00      3.89 o 
  -6   0   8      262.85      280.43     13.87 o 
  -5   0   8      137.04      130.58      9.13 o 
  -4   0   8     2113.22     2081.43     25.75 o 
  -3   0   8      200.44      193.27      6.68 o 
  -2   0   8     2084.37     2041.10     23.35 o 
  -1   0   8      459.26      441.30      8.18 o 
   0   0   8      135.28      131.53      3.68 o 
   1   0   8     2285.56     2211.15     19.23 o 
   2   0   8      320.22      339.34      5.83 o 
   3   0   8     2074.81     2056.96     51.08 o 
   4   0   8      193.52      187.37      6.91 o 
   5   0   8      138.83      142.77      6.58 o 
   6   0   8        6.27        4.09      3.49 o 
   7   0   8       23.60       24.46      4.55 o 
  -6   1   8      176.12      186.73     11.16 o 
  -5   1   8      285.51      300.08      9.21 o 
  -4   1   8     1041.79     1114.45     17.31 o 
  -3   1   8     1416.66     1396.52     18.96 o 
  -2   1   8     3361.78     3298.84     34.06 o 
  -1   1   8      175.95      172.97      5.61 o 
   0   1   8        1.02        3.48      2.33 o 
   1   1   8        3.26        2.43      2.01 o 
   2   1   8      917.71      932.31     12.92 o 
   3   1   8      646.82      665.27      9.12 o 
   4   1   8       94.30       92.64      7.27 o 
   5   1   8       47.35       52.75      5.04 o 
   6   1   8      137.13      137.51      6.89 o 
   7   1   8      171.42      175.99      8.52 o 
  -6   2   8        9.00       12.54      3.80 o 
  -5   2   8        0.38        0.00      2.75 o 
  -4   2   8      170.25      150.15      6.57 o 
  -3   2   8      252.27      259.82      7.65 o 
  -2   2   8     1025.72     1053.37     15.29 o 
  -1   2   8     1273.55     1326.51     13.02 o 
   0   2   8       43.29       38.80      2.97 o 
   1   2   8      776.43      838.39      9.63 o 
   2   2   8     2209.62     2174.75     19.16 o 
   3   2   8      473.16      480.78      7.17 o 
   4   2   8      738.62      699.06     12.65 o 
   5   2   8       72.90       74.42      5.44 o 
   6   2   8      744.72      725.62     16.74 o 
   7   2   8        2.43        6.00      3.81 o 
  -6   3   8      116.97      113.56      9.30 o 
  -5   3   8       44.77       45.33      4.90 o 
  -4   3   8      118.15      113.89      6.16 o 
  -3   3   8     1253.01     1234.59     22.50 o 
  -2   3   8      274.65      264.90      7.42 o 
  -1   3   8     4556.89     4609.91     54.18 o 
   0   3   8      394.66      397.11      6.14 o 
   1   3   8     5878.76     5917.66     47.97 o 
   2   3   8      278.41      291.04      5.64 o 
   3   3   8      944.10      877.68     10.49 o 
   4   3   8      321.07      332.47     12.01 o 
   5   3   8       71.39       64.13      5.20 o 
   6   3   8      820.87      840.90     28.58 o 
   7   3   8       67.25       62.98      9.30 o 
  -6   4   8      453.28      462.50     12.28 o 
  -5   4   8       79.73       85.12      6.21 o 
  -4   4   8      435.55      418.14     10.29 o 
  -3   4   8       84.57       89.98      5.50 o 
  -2   4   8      269.39      282.53      9.81 o 
  -1   4   8     1397.74     1363.48     13.34 o 
   0   4   8      224.27      224.96      6.22 o 
   1   4   8     5994.24     5887.68     43.87 o 
   2   4   8      237.67      227.99      7.98 o 
   3   4   8     2818.76     2851.34     40.83 o 
   4   4   8       38.52       42.13      3.06 o 
   5   4   8        2.48        0.00      3.04 o 
   6   4   8       20.30       29.94      4.31 o 
   7   4   8      110.45       95.75      7.03 o 
  -6   5   8      170.43      185.14      8.57 o 
  -5   5   8      114.29      118.77      6.65 o 
  -4   5   8     1006.80      988.00     16.74 o 
  -3   5   8      677.56      691.27     13.03 o 
  -2   5   8       92.29       82.33      5.14 o 
  -1   5   8      469.93      519.17      7.18 o 
   0   5   8      457.92      462.93      7.37 o 
   1   5   8      111.79      132.40      3.97 o 
   2   5   8      401.68      431.79      6.96 o 
   3   5   8        3.59        2.54      1.73 o 
   4   5   8      645.12      618.86     15.26 o 
   5   5   8      451.79      442.33     10.52 o 
   6   5   8       33.43       32.30      6.09 o 
   7   5   8      661.60      638.05     14.70 o 
  -6   6   8       33.57       18.94      7.10 o 
  -5   6   8        0.08        0.00      4.23 o 
  -4   6   8      160.67      163.12      7.61 o 
  -3   6   8        9.91        7.27      3.46 o 
  -2   6   8      201.06      199.52     17.76 o 
  -1   6   8      273.16      274.97      5.33 o 
   0   6   8       10.85        7.39      1.70 o 
   1   6   8        1.04        0.64      1.75 o 
   2   6   8      392.23      380.00      6.84 o 
   3   6   8       29.17       31.43      3.83 o 
   4   6   8     2445.61     2417.71     22.73 o 
   5   6   8        0.38        0.00      2.54 o 
   6   6   8      364.64      357.65     10.40 o 
   7   6   8       85.19       82.31      6.57 o 
  -6   7   8        1.13        8.80      7.10 o 
  -5   7   8      144.88      147.08      8.96 o 
  -4   7   8       12.39        3.55      6.60 o 
  -3   7   8      858.60      856.07     15.19 o 
  -2   7   8       57.91       55.44      4.78 o 
  -1   7   8     3158.55     3168.31     27.59 o 
   0   7   8      194.57      206.11      5.24 o 
   1   7   8      761.81      774.62     13.09 o 
   2   7   8       28.05       41.33      3.90 o 
   3   7   8       90.37       97.41      4.19 o 
   4   7   8     1657.50     1638.81     20.69 o 
   5   7   8      197.42      203.69      7.51 o 
   6   7   8      523.59      554.97     23.68 o 
   7   7   8      223.72      219.16      9.05 o 
  -6   8   8       85.36       87.95     10.82 o 
  -5   8   8        0.15        0.00      3.49 o 
  -4   8   8        3.93        4.58      3.56 o 
  -3   8   8      276.06      271.11      8.95 o 
  -2   8   8       68.36       78.38      5.62 o 
  -1   8   8     1340.24     1329.16     14.50 o 
   0   8   8       36.04       41.29      3.13 o 
   1   8   8      290.12      283.00      6.23 o 
   2   8   8       39.22       40.76      3.17 o 
   3   8   8      490.73      507.59      8.79 o 
   4   8   8      514.11      534.45     10.21 o 
   5   8   8      711.21      742.12     15.77 o 
   6   8   8      264.23      279.93      9.56 o 
  -5   9   8       27.81       27.74      8.12 o 
  -4   9   8     2009.31     2002.98     58.35 o 
  -3   9   8      171.40      168.48      7.75 o 
  -2   9   8     1200.58     1193.24     19.02 o 
  -1   9   8      787.34      791.39     11.00 o 
   0   9   8      452.87      443.22      7.96 o 
   1   9   8     2050.40     2006.60     20.10 o 
   2   9   8      801.44      804.96     13.03 o 
   3   9   8      746.39      740.08     11.13 o 
   4   9   8      413.82      430.32      8.51 o 
   5   9   8        6.04        5.77      2.24 o 
   6   9   8      216.26      218.41     17.42 o 
  -5  10   8        2.75        0.68      5.75 o 
  -4  10   8        2.45        3.74      5.07 o 
  -3  10   8       86.87       89.43     10.15 o 
  -2  10   8      531.71      506.59     12.20 o 
  -1  10   8     1222.03     1186.12     14.45 o 
   0  10   8     3310.89     3327.78     29.65 o 
   1  10   8     1063.40     1035.50     13.45 o 
   2  10   8     4640.04     4584.63     40.48 o 
   3  10   8      267.83      283.83      7.13 o 
   4  10   8     1218.38     1242.67     18.70 o 
   5  10   8      117.72      121.93      5.42 o 
   6  10   8      153.35      144.63      7.40 o 
  -4  11   8      332.24      324.84     15.22 o 
  -3  11   8     1778.70     1813.25     36.87 o 
  -2  11   8      336.31      337.88     10.29 o 
  -1  11   8      718.60      744.24     14.82 o 
   0  11   8       16.20       15.23      2.95 o 
   1  11   8       86.11       86.34      4.59 o 
   2  11   8      859.07      858.80     12.53 o 
   3  11   8       23.49       15.98      2.88 o 
   4  11   8      190.21      205.40      6.71 o 
   5  11   8       71.93       62.08      6.77 o 
  -4  12   8       16.67        7.30      4.29 o 
  -3  12   8      619.50      623.35     14.71 o 
  -2  12   8       37.61       32.13      5.04 o 
  -1  12   8      554.87      564.45     17.42 o 
   0  12   8        3.44        0.39      3.20 o 
   1  12   8      164.87      168.61      5.86 o 
   2  12   8      297.77      293.27      8.85 o 
   3  12   8       10.59        8.24      2.75 o 
   4  12   8       64.99       73.72      6.10 o 
   5  12   8        9.29        6.45      3.94 o 
  -3  13   8      170.43      169.85      8.61 o 
  -2  13   8        3.04        0.00      3.80 o 
  -1  13   8      251.67      248.50      9.43 o 
   0  13   8       20.89       16.33      3.16 o 
   1  13   8      155.04      155.83      5.98 o 
   2  13   8        8.30       14.79      3.63 o 
   3  13   8       46.73       47.37      6.77 o 
   4  13   8       88.39       71.75      9.64 o 
  -2  14   8       28.79       35.66      5.73 o 
  -1  14   8        1.51        0.00      3.98 o 
   0  14   8      420.10      419.28     25.37 o 
   1  14   8        0.57        0.00      7.10 o 
   2  14   8      390.89      413.74     12.19 o 
   3  14   8       17.30       11.23      7.27 o 
   0  15   8      221.82      221.68      9.49 o 
   1  15   8        2.01        0.97      3.18 o 
   0  -9   9        0.02        0.00      3.38 o 
   1  -9   9       48.76       37.55      7.44 o 
   2  -9   9       14.05       13.53      6.09 o 
  -2  -8   9        0.15        0.00      3.08 o 
  -1  -8   9      136.90      123.72      7.27 o 
   0  -8   9       23.94       21.42      3.94 o 
   1  -8   9       47.95       43.98      7.44 o 
   2  -8   9       98.84       92.01     10.82 o 
   3  -8   9       56.30       54.46      8.80 o 
  -3  -7   9      142.40      142.42     12.18 o 
  -2  -7   9      100.55      114.08      7.16 o 
  -1  -7   9      237.23      237.61      8.61 o 
   0  -7   9       73.42       61.55      5.14 o 
   1  -7   9       69.52       77.47      9.13 o 
   2  -7   9      553.66      564.93     20.30 o 
   3  -7   9      199.79      170.83     13.19 o 
   4  -7   9      127.05      128.21     12.18 o 
  -4  -6   9       58.47       60.89      8.80 o 
  -3  -6   9      271.07      247.96     13.19 o 
  -2  -6   9      599.23      614.52     15.05 o 
  -1  -6   9      317.23      340.92     11.33 o 
   0  -6   9      232.22      232.70      8.09 o 
   1  -6   9       33.62       27.40      6.09 o 
   2  -6   9       83.54       73.75      8.80 o 
   3  -6   9        7.62        3.04      5.07 o 
   4  -6   9      255.82      259.80     14.88 o 
   5  -6   9       19.05       27.06      8.12 o 
  -4  -5   9       26.60       29.77      6.77 o 
  -3  -5   9       25.15       22.33      5.41 o 
  -2  -5   9       19.05       21.31      5.41 o 
  -1  -5   9      250.82      259.58     14.38 o 
   0  -5   9      277.59      280.38      8.28 o 
   1  -5   9       51.92       45.39      4.91 o 
   2  -5   9       24.62       16.91      5.75 o 
   3  -5   9      212.14      224.96     13.87 o 
   4  -5   9       80.98       94.38     10.82 o 
   5  -5   9       49.67       39.24      8.12 o 
  -5  -4   9        4.02        0.00      4.06 o 
  -4  -4   9        0.76        2.71      4.06 o 
  -3  -4   9       16.32       16.24      5.07 o 
  -2  -4   9      906.52      913.36     22.66 o 
  -1  -4   9      165.66      164.18      6.57 o 
   0  -4   9     1362.70     1350.41     19.10 o 
   1  -4   9      126.27      128.80      5.61 o 
   2  -4   9     1683.86     1596.35     32.81 o 
   3  -4   9        8.19        0.00      5.75 o 
   4  -4   9     1161.49     1168.22     18.92 o 
   5  -4   9      181.95      187.80     11.84 o 
   6  -4   9      149.37      165.12      8.68 o 
  -5  -3   9      168.45      173.88     11.50 o 
  -4  -3   9      390.23      377.18     15.56 o 
  -3  -3   9      334.11      341.66     13.87 o 
  -2  -3   9      118.76      115.35      8.12 o 
  -1  -3   9       29.74       36.44      3.70 o 
   0  -3   9      462.85      474.28     10.01 o 
   1  -3   9        7.67       11.98      8.46 o 
   2  -3   9      454.39      484.76     16.91 o 
   3  -3   9      487.03      472.89     10.23 o 
   4  -3   9      135.81      134.90     11.16 o 
   5  -3   9       50.04       47.61      5.04 o 
   6  -3   9        7.76        9.83      3.88 o 
  -5  -2   9      661.58      722.57     22.33 o 
  -4  -2   9      155.82      155.61     10.15 o 
  -3  -2   9     1225.05     1225.93     27.74 o 
  -2  -2   9      485.56      484.76     15.22 o 
  -1  -2   9      142.16      147.62      5.73 o 
   0  -2   9     1029.52     1042.02     28.75 o 
   1  -2   9        5.09        3.67      1.55 o 
   2  -2   9      143.86      153.58      5.82 o 
   3  -2   9       15.38       20.59      3.30 o 
   4  -2   9      112.99      108.94      5.93 o 
   5  -2   9      216.98      220.93      8.61 o 
   6  -2   9        0.12        0.00      2.69 o 
   7  -2   9        1.53        0.00      3.48 o 
  -5  -1   9       18.36       19.96      5.75 o 
  -4  -1   9       59.39       52.43      7.10 o 
  -3  -1   9       44.23       32.47      5.75 o 
  -2  -1   9      133.06      146.81      8.80 o 
  -1  -1   9       60.60       61.70      3.13 o 
   0  -1   9      916.70      912.74     10.67 o 
   1  -1   9        1.07        0.00      2.19 o 
   2  -1   9       19.91       17.20      2.18 o 
   3  -1   9      736.93      724.68     12.99 o 
   4  -1   9      140.95      157.90      6.74 o 
   5  -1   9      651.44      639.32     32.47 o 
   6  -1   9       25.15       23.98      4.91 o 
   7  -1   9        1.25        0.10      4.23 o 
  -6   0   9      258.38      251.34     13.53 o 
  -4   0   9       27.04       27.74      5.41 o 
  -3   0   9      167.86      170.81      6.68 o 
  -2   0   9      436.19      419.13      9.00 o 
  -1   0   9       95.18       97.12      3.56 o 
   0   0   9      582.31      616.82      8.37 o 
   1   0   9       68.76       69.30      3.21 o 
   2   0   9       39.68       42.87      2.75 o 
   3   0   9     1027.03     1037.69     15.89 o 
   4   0   9        0.59        2.62      2.61 o 
   5   0   9      854.03      833.52     15.60 o 
   6   0   9        5.02        6.24      3.57 o 
   7   0   9      182.16      182.78      9.30 o 
  -6   1   9      129.40      145.80     11.16 o 
  -5   1   9      205.61      208.72     11.50 o 
  -4   1   9       11.46       11.96      3.46 o 
  -3   1   9      484.80      477.78     10.49 o 
  -2   1   9     3543.44     3549.71     64.61 o 
  -1   1   9     1771.86     1781.47     16.73 o 
   0   1   9     3934.26     3926.26     36.80 o 
   1   1   9     1507.26     1511.00     19.56 o 
   2   1   9     4223.26     4266.56     33.66 o 
   3   1   9      458.83      451.31      9.87 o 
   4   1   9      172.07      174.69      6.99 o 
   5   1   9        1.16        0.91      2.69 o 
   6   1   9       70.76       67.30      5.85 o 
   7   1   9      157.35      158.64      8.43 o 
  -6   2   9      290.18      285.18     10.04 o 
  -5   2   9      288.39      295.53      9.43 o 
  -4   2   9      611.53      614.27     12.67 o 
  -3   2   9     1788.89     1735.76     22.56 o 
  -2   2   9       18.37       19.52      3.22 o 
  -1   2   9      589.44      587.28      9.88 o 
   0   2   9       29.32       19.73      2.34 o 
   1   2   9       29.80       24.91      2.45 o 
   2   2   9     3533.11     3502.52     28.59 o 
   3   2   9      265.69      252.90      5.93 o 
   4   2   9       59.25       58.15      4.80 o 
   5   2   9       19.12       23.14      3.88 o 
   6   2   9      119.80      118.63      7.22 o 
   7   2   9      115.40      125.23     11.50 o 
  -6   3   9        5.76        3.95      7.10 o 
  -5   3   9       80.29       84.39      6.21 o 
  -4   3   9       33.44       44.00      4.66 o 
  -3   3   9     1758.75     1705.09     22.47 o 
  -2   3   9      104.23      117.57      5.86 o 
  -1   3   9       69.88       65.69      3.23 o 
   0   3   9      412.59      443.87      7.01 o 
   1   3   9      998.72     1024.88     14.30 o 
   2   3   9      238.76      243.86     18.77 o 
   3   3   9     2651.53     2691.76     23.72 o 
   4   3   9       11.73       13.56      3.32 o 
   5   3   9      551.03      535.28     12.06 o 
   6   3   9       37.08       47.49      5.35 o 
   7   3   9      108.14      102.25      7.27 o 
  -6   4   9       14.59       16.67      4.38 o 
  -5   4   9       63.16       59.88      5.62 o 
  -4   4   9      403.89      406.42     19.28 o 
  -3   4   9      196.75      233.72      7.88 o 
  -2   4   9     2321.89     2400.11     27.98 o 
  -1   4   9      558.69      568.42     10.23 o 
   0   4   9     1172.60     1223.70     12.89 o 
   1   4   9        4.99        9.36      1.89 o 
   2   4   9      804.57      817.37     12.54 o 
   3   4   9     4967.22     4876.76     46.47 o 
   4   4   9      375.03      368.92      9.43 o 
   5   4   9     1606.26     1599.63     22.95 o 
   6   4   9      110.01       99.37      6.79 o 
   7   4   9      388.80      368.71     23.51 o 
  -6   5   9        2.60        0.00      3.17 o 
  -5   5   9        0.97        0.00      3.25 o 
  -4   5   9      248.18      238.16      8.25 o 
  -3   5   9      132.90      123.57      6.46 o 
  -2   5   9     3283.69     3264.19     35.64 o 
  -1   5   9      170.26      170.72      7.61 o 
   0   5   9     1585.20     1628.52     15.98 o 
   1   5   9      268.89      298.52      5.81 o 
   2   5   9      565.68      552.01      8.33 o 
   3   5   9     1050.31     1052.58     15.98 o 
   4   5   9       93.52       83.36      4.09 o 
   5   5   9      493.73      520.47     11.84 o 
   6   5   9       38.16       40.26      6.43 o 
   7   5   9      290.60      317.55     19.28 o 
  -6   6   9       30.75       32.20      5.20 o 
  -5   6   9      420.32      414.14     27.06 o 
  -4   6   9        5.34        6.99      3.46 o 
  -3   6   9       22.69       27.31      4.57 o 
  -2   6   9      192.77      187.58      7.53 o 
  -1   6   9        5.26        3.38      3.04 o 
   0   6   9      151.17      140.65      4.28 o 
   1   6   9       14.63       13.62      2.85 o 
   2   6   9       98.61       89.84      4.03 o 
   3   6   9       32.73       33.61      3.19 o 
   4   6   9      188.39      182.50      5.45 o 
   5   6   9        4.54        5.14      2.60 o 
   6   6   9     1072.63     1039.32     18.41 o 
   7   6   9        1.94        4.06      4.06 o 
  -5   7   9      879.58      878.85     17.44 o 
  -4   7   9       46.13       51.99      5.50 o 
  -3   7   9      868.63      892.37     28.58 o 
  -2   7   9      703.20      672.22     13.51 o 
  -1   7   9        5.35        7.94      3.08 o 
   0   7   9        1.07        2.81      1.80 o 
   1   7   9      481.70      478.43     10.98 o 
   2   7   9      108.43      100.24      4.19 o 
   3   7   9       14.76       14.62      2.66 o 
   4   7   9        0.05        3.03      2.18 o 
   5   7   9      145.49      142.30     14.88 o 
   6   7   9      217.66      228.70     14.21 o 
   7   7   9        0.24        0.00      3.32 o 
  -5   8   9       27.51       30.21     12.52 o 
  -4   8   9      263.94      265.19      9.80 o 
  -3   8   9       11.39        8.88      3.80 o 
  -2   8   9      232.33      224.40      8.25 o 
  -1   8   9      632.01      624.51     22.33 o 
   0   8   9        5.61        8.01      2.24 o 
   1   8   9     2012.78     2028.82     20.09 o 
   2   8   9      161.71      165.24      5.23 o 
   3   8   9      933.84      948.53     17.30 o 
   4   8   9        1.04        0.35      2.10 o 
   5   8   9      488.71      508.00     12.08 o 
   6   8   9      102.36      106.96      7.05 o 
  -5   9   9      296.53      310.41     10.76 o 
  -4   9   9      598.95      614.53     18.94 o 
  -3   9   9      145.51      140.33      8.12 o 
  -2   9   9      822.97      852.77     15.91 o 
  -1   9   9       24.08       27.41      4.29 o 
   0   9   9     1381.31     1395.50     17.76 o 
   1   9   9       68.09       71.45      4.17 o 
   2   9   9        0.56        3.98      2.28 o 
   3   9   9     1079.88     1085.41     14.06 o 
   4   9   9        0.10        0.00      1.88 o 
   5   9   9      706.30      711.43     11.62 o 
   6   9   9      199.43      195.98      8.49 o 
  -5  10   9      325.70      324.07     16.58 o 
  -4  10   9      242.13      245.96      9.81 o 
  -3  10   9       72.36       85.81      6.94 o 
  -2  10   9     1620.17     1583.87     34.50 o 
  -1  10   9      183.09      185.62     10.49 o 
   0  10   9     1877.15     1880.78     19.90 o 
   1  10   9      508.69      504.61     11.70 o 
   2  10   9      405.24      420.82     10.05 o 
   3  10   9      180.12      187.01      6.16 o 
   4  10   9       14.81       11.63      3.72 o 
   5  10   9      132.89      132.61      5.58 o 
   6  10   9       15.36       17.77      4.05 o 
  -4  11   9        1.37        1.95      4.29 o 
  -3  11   9        0.40        0.00      3.59 o 
  -2  11   9       87.49       79.92      6.45 o 
  -1  11   9      644.47      671.16     14.47 o 
   0  11   9       10.19       12.87      2.53 o 
   1  11   9     1184.25     1240.07     24.10 o 
   2  11   9       31.80       27.14      4.00 o 
   3  11   9      148.49      157.15      5.71 o 
   4  11   9      370.18      388.93      9.91 o 
   5  11   9       12.28        7.64      2.92 o 
  -4  12   9       17.50       23.57      5.26 o 
  -3  12   9       55.03       62.50      8.80 o 
  -2  12   9       20.19       12.33      6.09 o 
  -1  12   9      287.39      279.02     10.15 o 
   0  12   9       10.13        7.95      2.66 o 
   1  12   9     1687.52     1636.62     19.10 o 
   2  12   9       17.85       19.35      3.05 o 
   3  12   9      627.59      608.10     11.05 o 
   4  12   9        2.66        4.63      3.61 o 
   5  12   9       90.28      100.93      7.53 o 
  -3  13   9        1.43        0.00      4.29 o 
  -2  13   9      436.97      429.79     12.78 o 
  -1  13   9       15.47       14.00      4.19 o 
   0  13   9      135.78      148.65      6.57 o 
   1  13   9      298.22      301.45      7.95 o 
   2  13   9       14.17       18.11      3.19 o 
   3  13   9      228.61      225.20      9.29 o 
   4  13   9        0.66        7.08      4.23 o 
  -2  14   9      282.56      279.99     11.21 o 
  -1  14   9       53.59       38.14      5.44 o 
   0  14   9      202.20      202.98      7.33 o 
   1  14   9      107.89      113.93      7.64 o 
   2  14   9      112.82      122.10     14.55 o 
   3  14   9      188.54      211.27      9.45 o 
   0  -8  10       53.23       55.14      8.46 o 
   1  -8  10        0.07        4.06      4.74 o 
   2  -8  10        0.12        0.00      5.75 o 
  -2  -7  10       72.16       77.47      8.80 o 
  -1  -7  10        2.41        0.65      5.41 o 
   0  -7  10       13.08       15.27      3.80 o 
   1  -7  10        2.54        2.71      5.41 o 
   2  -7  10        7.40        5.41      5.07 o 
   3  -7  10       19.91       19.96      6.77 o 
  -3  -6  10       80.35       75.77      9.13 o 
  -2  -6  10      138.63      136.33      9.81 o 
  -1  -6  10     1142.84     1059.50     18.42 o 
   0  -6  10      119.87      116.24      6.31 o 
   1  -6  10     1406.10     1315.24     30.45 o 
   2  -6  10      334.15      332.87     15.90 o 
   3  -6  10     1026.87      936.02     27.06 o 
   4  -6  10        2.56        0.00      6.43 o 
  -3  -5  10      700.30      628.86     20.64 o 
  -2  -5  10       70.89       87.61      8.80 o 
  -1  -5  10      109.05       81.35     14.04 o 
   0  -5  10        5.87       13.72      3.41 o 
   1  -5  10        6.07        0.00      4.06 o 
   2  -5  10       48.75       54.80      8.12 o 
   3  -5  10      119.41      150.87     12.85 o 
   4  -5  10       43.46       60.21      9.81 o 
   5  -5  10       39.18       37.55      8.46 o 
  -4  -4  10      171.91      155.61     11.16 o 
  -3  -4  10        8.22        7.78      4.40 o 
  -2  -4  10      497.74      514.86     17.25 o 
  -1  -4  10       15.04       18.43      3.46 o 
   0  -4  10       48.41       38.44      4.18 o 
   1  -4  10        7.49       11.84      2.93 o 
   2  -4  10      109.20      106.90     10.49 o 
   3  -4  10      397.93      407.63     16.91 o 
   4  -4  10       71.55       66.98      9.13 o 
   5  -4  10       24.05       18.94      8.12 o 
  -4  -3  10       63.65       57.85      8.12 o 
  -3  -3  10       53.34       60.89      7.78 o 
  -2  -3  10      103.57      108.93      8.46 o 
  -1  -3  10       19.67       24.69      3.46 o 
   0  -3  10       38.74       37.10      3.80 o 
   1  -3  10        2.13        5.21      2.81 o 
   2  -3  10       79.44       89.31      9.47 o 
   3  -3  10       53.76       66.30      8.80 o 
   4  -3  10      614.73      621.83     13.17 o 
   5  -3  10       12.25       11.12      3.48 o 
   6  -3  10      348.22      342.53     11.12 o 
  -5  -2  10       24.45       19.96      6.43 o 
  -4  -2  10       26.70       19.28      5.41 o 
  -3  -2  10      210.04      217.18     11.50 o 
  -2  -2  10       83.14       94.04      8.46 o 
  -1  -2  10     1186.32     1174.30     21.48 o 
   0  -2  10      319.96      310.44      8.36 o 
   1  -2  10     1582.46     1520.11     20.23 o 
   2  -2  10      536.67      501.16     12.01 o 
   3  -2  10       64.83       59.79      4.69 o 
   4  -2  10       46.21       52.20      4.87 o 
   5  -2  10       76.99       85.08     13.19 o 
   6  -2  10      185.08      181.51      8.57 o 
  -5  -1  10      119.41      109.94     10.82 o 
  -4  -1  10     1300.70     1323.02     30.78 o 
  -3  -1  10      127.28      121.10      8.80 o 
  -2  -1  10      400.67      407.63     14.55 o 
  -1  -1  10      700.01      734.07     12.52 o 
   0  -1  10      830.84      865.40     10.72 o 
   1  -1  10     2476.45     2541.48     22.59 o 
   2  -1  10      679.02      663.37     11.87 o 
   3  -1  10        9.21       11.36      4.23 o 
   4  -1  10        0.83        3.15      2.87 o 
   5  -1  10        5.56        0.00      3.21 o 
   6  -1  10       84.17      104.57     16.24 o 
  -5   0  10      121.04      130.24     11.50 o 
  -4   0  10      995.32      929.93     25.03 o 
  -3   0  10      453.74      465.47     16.24 o 
  -2   0  10      181.16      177.81      6.55 o 
  -1   0  10        1.78        0.00      1.62 o 
   0   0  10      326.22      312.01      6.83 o 
   1   0  10      702.55      706.34      9.52 o 
   2   0  10      144.52      149.84      4.46 o 
   3   0  10       48.46       46.39      4.55 o 
   4   0  10      212.30      208.75      7.64 o 
   5   0  10       36.38       29.46      4.23 o 
   6   0  10       10.98       13.53      4.23 o 
   7   0  10       71.61       69.34      6.79 o 
  -5   1  10        3.75        6.09      4.40 o 
  -4   1  10      153.54      163.73     10.82 o 
  -3   1  10       76.68       74.41      5.38 o 
  -2   1  10      194.57      214.71      7.13 o 
  -1   1  10       24.67       20.81      3.72 o 
   0   1  10        6.50        6.31      2.04 o 
   1   1  10        1.22        1.15      1.81 o 
   2   1  10     3138.35     3090.49     26.43 o 
   3   1  10       45.29       48.71      4.62 o 
   4   1  10     2480.21     2428.98     29.75 o 
   5   1  10       10.39       12.58      3.32 o 
   6   1  10      267.84      259.22      9.63 o 
   7   1  10       28.34       40.54      5.59 o 
  -5   2  10       13.63        8.05      3.70 o 
  -4   2  10        0.79        0.00      2.74 o 
  -3   2  10     1711.43     1723.79     23.04 o 
  -2   2  10      768.75      779.85     13.61 o 
  -1   2  10     1261.95     1260.79     17.44 o 
   0   2  10      386.01      418.74      7.16 o 
   1   2  10      953.91     1026.98     16.41 o 
   2   2  10      595.23      590.16      8.67 o 
   3   2  10      982.47      968.60     15.53 o 
   4   2  10     1907.38     1924.72     25.32 o 
   5   2  10      165.72      169.44      7.61 o 
   6   2  10      985.69      988.25     18.48 o 
   7   2  10      126.55      138.36     14.55 o 
  -5   3  10       14.67        5.87      7.78 o 
  -4   3  10       25.58       25.29      4.05 o 
  -3   3  10      641.71      632.81     12.78 o 
  -2   3  10      424.67      418.95     16.74 o 
  -1   3  10     1661.53     1571.82     41.27 o 
   0   3  10      229.46      221.54      5.52 o 
   1   3  10     1599.81     1528.60     15.69 o 
   2   3  10      430.38      450.03      7.65 o 
   3   3  10      355.03      347.41     11.16 o 
   4   3  10       79.46       62.36      5.25 o 
   5   3  10      180.15      169.42      7.31 o 
   6   3  10      106.42      108.48     13.53 o 
   7   3  10      293.40      287.49     10.79 o 
  -5   4  10      251.53      242.24      9.19 o 
  -4   4  10      511.92      487.92     12.08 o 
  -3   4  10     1006.72      951.99     23.51 o 
  -2   4  10      143.63      160.06      6.81 o 
  -1   4  10      144.32      170.79      6.57 o 
   0   4  10      235.30      251.62      5.69 o 
   1   4  10       78.89       66.58      5.99 o 
   2   4  10      392.69      392.82      7.28 o 
   3   4  10      124.71      136.10      4.95 o 
   4   4  10       19.75       20.19      3.55 o 
   5   4  10       66.92       70.34      5.59 o 
   6   4  10       65.33       65.78      5.98 o 
   7   4  10      846.15      841.19     17.79 o 
  -5   5  10       23.11       18.50      4.53 o 
  -4   5  10      258.20      260.79     13.19 o 
  -3   5  10       47.32       40.34      4.78 o 
  -2   5  10      100.19      104.02      5.98 o 
  -1   5  10       46.78       57.74      4.66 o 
   0   5  10      146.06      158.59      4.68 o 
   1   5  10        1.71        0.00      2.44 o 
   2   5  10     3064.05     2981.63     26.10 o 
   3   5  10      224.63      221.75      5.78 o 
   4   5  10      380.03      389.70     13.87 o 
   5   5  10       66.93       57.21      9.64 o 
   6   5  10      135.44      146.81      7.51 o 
   7   5  10      474.22      510.04     13.98 o 
  -5   6  10       61.16       52.20      5.50 o 
  -4   6  10        6.17        7.87      3.89 o 
  -3   6  10      702.77      694.44     14.23 o 
  -2   6  10        2.59        1.06      3.32 o 
  -1   6  10      307.28      313.03     14.72 o 
   0   6  10       52.76       42.59      3.07 o 
   1   6  10       84.53       79.76      3.82 o 
   2   6  10     2257.93     2216.56     21.22 o 
   3   6  10      208.09      206.88      6.18 o 
   4   6  10      955.04      959.83     30.51 o 
   5   6  10      158.53      164.54      7.40 o 
   6   6  10      136.73      161.36     10.49 o 
   7   6  10        8.23        9.42      4.40 o 
  -5   7  10        6.70        0.34      3.25 o 
  -4   7  10      104.00      110.60      7.27 o 
  -3   7  10      979.78      957.34     17.22 o 
  -2   7  10       48.88       52.63      8.12 o 
  -1   7  10     1408.08     1407.43     33.66 o 
   0   7  10       15.44       16.57      2.42 o 
   1   7  10      639.17      665.15      9.88 o 
   2   7  10        9.54       12.04      2.39 o 
   3   7  10       19.39       26.24      3.01 o 
   4   7  10      348.23      345.95      7.52 o 
   5   7  10      108.16      108.40      9.13 o 
   6   7  10      113.92      127.28      7.27 o 
  -5   8  10        3.51        0.78      3.80 o 
  -4   8  10      522.55      521.78     15.90 o 
  -3   8  10       89.45       83.35      6.45 o 
  -2   8  10       48.60       54.10      5.38 o 
  -1   8  10     1208.03     1221.26     26.22 o 
   0   8  10       12.08       19.14      2.66 o 
   1   8  10      745.90      744.79     13.50 o 
   2   8  10     1522.75     1469.05     16.59 o 
   3   8  10        5.84        5.64      3.61 o 
   4   8  10      116.59      122.93      5.61 o 
   5   8  10      690.26      686.87     14.59 o 
   6   8  10       50.96       49.13      5.26 o 
  -5   9  10        0.47        0.00      3.70 o 
  -4   9  10       78.44       64.61      6.07 o 
  -3   9  10      183.77      192.71     11.33 o 
  -2   9  10      393.70      395.43     10.88 o 
  -1   9  10       71.28       65.72      5.73 o 
   0   9  10     3123.67     3162.55     28.60 o 
   1   9  10        1.90        3.14      2.06 o 
   2   9  10      495.13      509.89      9.36 o 
   3   9  10      117.51      118.93      8.18 o 
   4   9  10      445.78      444.07      9.11 o 
   5   9  10      638.30      604.55     25.88 o 
   6   9  10       32.41       29.08      4.42 o 
  -4  10  10      147.99      119.75     10.15 o 
  -3  10  10      147.46      141.96      8.12 o 
  -2  10  10       66.03       69.72      6.31 o 
  -1  10  10      409.07      406.01     11.11 o 
   0  10  10      422.00      400.86      8.29 o 
   1  10  10       36.55       35.07      3.32 o 
   2  10  10      636.57      637.99     10.60 o 
   3  10  10       27.34       29.87      3.36 o 
   4  10  10      322.78      331.31      9.70 o 
   5  10  10       80.46       77.98      4.93 o 
  -4  11  10       20.12       16.54      4.90 o 
  -3  11  10     1013.13     1023.52     19.48 o 
  -2  11  10        0.16        0.00      3.80 o 
  -1  11  10      890.40      832.20     16.48 o 
   0  11  10       71.80       77.46      4.41 o 
   1  11  10       84.88       93.02      4.81 o 
   2  11  10      682.34      677.95     12.11 o 
   3  11  10       94.17       80.41      4.88 o 
   4  11  10      429.92      428.07      9.37 o 
   5  11  10        2.47        0.00      4.04 o 
  -3  12  10      329.43      343.83     12.08 o 
  -2  12  10       12.24        1.72      7.10 o 
  -1  12  10      259.55      262.09     14.38 o 
   0  12  10       49.73       43.02      5.11 o 
   1  12  10      104.70      108.41      8.25 o 
   2  12  10        0.56        0.00      2.42 o 
   3  12  10      304.18      304.42      8.22 o 
   4  12  10       22.69       16.52      3.38 o 
  -2  13  10       47.25       46.85      6.22 o 
  -1  13  10        3.92        3.05      4.23 o 
   0  13  10      104.19      112.10      7.64 o 
   1  13  10        5.32        4.86      2.48 o 
   2  13  10      192.68      180.98      6.66 o 
   3  13  10      100.79      101.40      5.77 o 
   4  13  10        2.05        0.56      3.32 o 
  -1  14  10       11.27        7.31      4.25 o 
   0  14  10      365.60      351.21     11.84 o 
   1  14  10        6.27        6.89      2.92 o 
   2  14  10      849.83      812.55     17.42 o 
   0  -7  11       19.31        5.75      5.41 o 
   1  -7  11       80.83       81.19      9.81 o 
   2  -7  11       36.49       37.89      8.12 o 
  -2  -6  11        2.76        5.41      4.40 o 
  -1  -6  11      194.36      201.91      8.25 o 
   0  -6  11       75.18       84.93      6.46 o 
   1  -6  11        7.85        6.77      5.75 o 
   2  -6  11        9.32        1.01      6.09 o 
   3  -6  11      226.03      211.43     14.55 o 
  -3  -5  11        0.42        0.68      5.07 o 
  -2  -5  11      460.83      494.23     18.27 o 
  -1  -5  11      372.19      372.40     10.64 o 
   0  -5  11      157.22      158.28      6.92 o 
   1  -5  11       17.58       15.90      6.43 o 
   2  -5  11      208.40      230.03     13.19 o 
   3  -5  11       83.11       87.61     10.49 o 
   4  -5  11      117.90      114.00     12.18 o 
  -3  -4  11       66.61       58.52      8.46 o 
  -2  -4  11      303.04      308.85     13.87 o 
  -1  -4  11      404.46      382.93     14.55 o 
   0  -4  11      710.45      761.88     14.46 o 
   1  -4  11      246.19      237.13     12.52 o 
   2  -4  11      753.03      726.63     21.99 o 
   3  -4  11      114.35       94.38     10.15 o 
   4  -4  11       12.87       11.16      6.43 o 
   5  -4  11        0.85        0.00      5.75 o 
  -4  -3  11      236.44      243.90     13.87 o 
  -3  -3  11      364.79      337.94     15.56 o 
  -2  -3  11      319.07      303.10     13.53 o 
  -1  -3  11       65.94       78.48      7.78 o 
   0  -3  11        0.79        0.38      3.38 o 
   1  -3  11        0.14        0.00      3.04 o 
   2  -3  11      188.43      167.11     12.18 o 
   3  -3  11       63.08       76.45      9.47 o 
   4  -3  11        1.83        5.07      6.77 o 
   5  -3  11       11.88        4.06      6.09 o 
  -4  -2  11        0.32        8.80      4.74 o 
  -3  -2  11      444.99      458.37     17.25 o 
  -2  -2  11       52.88       66.98      7.78 o 
  -1  -2  11       53.62       44.31      6.43 o 
   0  -2  11        4.68        3.78      2.50 o 
   1  -2  11       63.74       62.74      4.74 o 
   2  -2  11       37.92       26.72      6.43 o 
   3  -2  11      653.16      636.66     12.68 o 
   4  -2  11      178.44      170.46      7.57 o 
   5  -2  11       74.35       81.20      7.44 o 
   6  -2  11        3.25       10.43      4.30 o 
  -4  -1  11       18.61       21.31      5.75 o 
  -3  -1  11       55.54       59.20      7.78 o 
  -2  -1  11        1.98        0.00      2.71 o 
  -1  -1  11       18.84       21.65      4.74 o 
   0  -1  11        8.80        6.69      3.08 o 
   1  -1  11      357.70      364.80      9.00 o 
   2  -1  11       35.72       35.72      6.09 o 
   3  -1  11     1402.01     1407.96     31.12 o 
   4  -1  11      160.72      169.26      7.31 o 
   5  -1  11     1287.91     1240.91     20.66 o 
   6  -1  11        4.02        1.94      3.52 o 
  -5   0  11      207.57      220.22     13.53 o 
  -4   0  11      195.40      232.06     13.19 o 
  -3   0  11      765.50      770.60     21.99 o 
  -2   0  11     1238.02     1247.24     27.74 o 
  -1   0  11     1868.85     1895.39     34.84 o 
   0   0  11     4223.35     4228.15     34.55 o 
   1   0  11      906.88      936.81     11.86 o 
   2   0  11     1411.04     1433.77     19.84 o 
   3   0  11      783.93      790.42     14.35 o 
   4   0  11      917.24      929.86     16.62 o 
   5   0  11      151.97      147.41      7.38 o 
   6   0  11      229.10      231.78      9.63 o 
  -5   1  11      124.68      130.24     11.50 o 
  -4   1  11      261.45      253.37     13.53 o 
  -3   1  11        2.66        0.00      3.72 o 
  -2   1  11      284.50      280.59      8.23 o 
  -1   1  11       26.39       27.51      3.56 o 
   0   1  11     1158.43     1099.78     13.00 o 
   1   1  11      215.40      219.08      5.59 o 
   2   1  11       52.88       51.36      3.43 o 
   3   1  11       58.08       52.86      4.87 o 
   4   1  11      409.82      421.73     10.93 o 
   5   1  11      576.45      596.67     13.68 o 
   6   1  11      588.58      572.47     16.07 o 
  -5   2  11     1160.59     1138.32     29.43 o 
  -4   2  11       25.28       25.25      4.18 o 
  -3   2  11     1058.88     1084.07     32.47 o 
  -2   2  11      232.84      215.60      7.40 o 
  -1   2  11      321.38      331.46     16.58 o 
   0   2  11     1270.39     1229.54     13.86 o 
   1   2  11        8.56        9.59      6.09 o 
   2   2  11     1844.51     1868.27     20.40 o 
   3   2  11        7.03        8.68      3.38 o 
   4   2  11      400.89      411.64     10.73 o 
   5   2  11        3.78        4.83      9.64 o 
   6   2  11        2.57        7.84      4.06 o 
  -5   3  11       39.49       38.36     10.82 o 
  -4   3  11       64.03       59.21      5.74 o 
  -3   3  11      180.76      178.65      7.37 o 
  -2   3  11        8.90       14.67      3.32 o 
  -1   3  11     1255.57     1254.06     18.16 o 
   0   3  11      101.80      106.39      4.42 o 
   1   3  11     3622.27     3599.99     30.47 o 
   2   3  11       53.95       55.26      5.47 o 
   3   3  11     7677.30     7591.20    102.33 o 
   4   3  11       69.83       68.33      8.12 o 
   5   3  11     1741.86     1763.37     25.32 o 
   6   3  11       12.99       13.98      4.57 o 
   7   3  11      402.31      388.37     12.38 o 
  -5   4  11       28.42       19.19      4.54 o 
  -4   4  11      425.17      414.06     11.48 o 
  -3   4  11      239.41      251.39      8.61 o 
  -2   4  11     3512.30     3454.17     38.26 o 
  -1   4  11      502.72      506.18     11.23 o 
   0   4  11      358.05      360.87      6.98 o 
   1   4  11      344.48      384.34      7.34 o 
   2   4  11      723.27      704.64     10.68 o 
   3   4  11      513.89      523.70      8.84 o 
   4   4  11      180.50      190.68      7.71 o 
   5   4  11       61.68       70.28      5.83 o 
   6   4  11        6.36       12.50      3.80 o 
   7   4  11       32.99       35.08      5.36 o 
  -5   5  11        1.16        0.00      3.08 o 
  -4   5  11       60.89       56.23      5.74 o 
  -3   5  11       12.10        9.96      3.66 o 
  -2   5  11     1219.85     1173.12     24.19 o 
  -1   5  11        2.83        2.04      3.22 o 
   0   5  11       70.59       75.07      4.03 o 
   1   5  11      201.27      204.54      7.03 o 
   2   5  11      151.18      159.97      5.27 o 
   3   5  11      146.27      146.73      5.27 o 
   4   5  11      182.09      189.34      7.95 o 
   5   5  11        4.07        4.61      3.00 o 
   6   5  11      697.86      679.28     23.51 o 
  -5   6  11      152.98      146.48      8.19 o 
  -4   6  11      169.30      171.54      8.09 o 
  -3   6  11       98.06       97.30      6.55 o 
  -2   6  11       21.32       14.30      3.80 o 
  -1   6  11      182.34      187.54      7.53 o 
   0   6  11       20.24       19.51      2.83 o 
   1   6  11      198.82      230.08     10.66 o 
   2   6  11        1.56        3.51      2.16 o 
   3   6  11       30.62       21.34      2.85 o 
   4   6  11      335.69      324.03      9.32 o 
   5   6  11        0.57        5.41      4.06 o 
   6   6  11      761.06      784.67     16.74 o 
  -5   7  11      151.45      161.25      8.61 o 
  -4   7  11       37.40       38.84      5.41 o 
  -3   7  11      131.03      133.93      7.05 o 
  -2   7  11       33.21       35.79      4.54 o 
  -1   7  11       60.09       58.17      5.25 o 
   0   7  11      230.75      241.50      7.01 o 
   1   7  11      540.57      538.15      8.99 o 
   2   7  11        3.93        6.36      2.70 o 
   3   7  11      398.39      383.53     14.13 o 
   4   7  11        0.09        0.00      2.15 o 
   5   7  11       57.79       57.48      5.50 o 
   6   7  11       70.33       70.06      6.22 o 
  -5   8  11      117.81      116.26      8.01 o 
  -4   8  11      482.83      456.81     12.67 o 
  -3   8  11       11.94        7.81      3.94 o 
  -2   8  11      631.58      674.85     14.47 o 
  -1   8  11       10.18       13.42      3.56 o 
   0   8  11      632.43      686.74     19.11 o 
   1   8  11      489.36      538.39      9.24 o 
   2   8  11       23.43       24.25      3.01 o 
   3   8  11     1425.93     1403.91     16.73 o 
   4   8  11      231.53      232.49     11.50 o 
   5   8  11      293.98      306.50      9.92 o 
   6   8  11      388.10      368.25     11.47 o 
  -4   9  11      700.22      696.43     16.37 o 
  -3   9  11       79.66       71.99      6.22 o 
  -2   9  11     1599.46     1581.66     23.92 o 
  -1   9  11      107.44       94.22      6.57 o 
   0   9  11      975.29      999.61     22.66 o 
   1   9  11        5.57        4.25      2.75 o 
   2   9  11        2.26        0.89      2.11 o 
   3   9  11      173.68      181.53      6.11 o 
   4   9  11      306.24      300.49      7.61 o 
   5   9  11      109.94      114.28      7.95 o 
   6   9  11       22.92       17.12      3.90 o 
  -4  10  11       10.92       21.11      4.77 o 
  -3  10  11        0.82        0.07      3.94 o 
  -2  10  11       95.09       93.11     10.15 o 
  -1  10  11      122.07      118.43      7.22 o 
   0  10  11      158.29      169.35      7.77 o 
   1  10  11       93.54       90.45      4.77 o 
   2  10  11        1.22        2.82      2.57 o 
   3  10  11        1.30        1.89      2.45 o 
   4  10  11      951.68      970.30     14.44 o 
   5  10  11       33.29       33.01      4.90 o 
  -3  11  11        7.18        1.08      3.90 o 
  -2  11  11        0.58        0.00      4.74 o 
  -1  11  11      608.60      575.07     13.99 o 
   0  11  11        3.33        0.85      3.98 o 
   1  11  11     1163.29     1144.17     15.32 o 
   2  11  11        0.72        2.85      3.22 o 
   3  11  11      268.16      279.24      7.85 o 
   4  11  11      300.04      320.70      8.46 o 
   5  11  11       29.22       25.21      6.60 o 
  -3  12  11        7.44        7.54      4.55 o 
  -2  12  11      124.36      116.37      8.23 o 
  -1  12  11      187.78      160.29     16.41 o 
   0  12  11       24.37       27.67      5.58 o 
   1  12  11     1013.23      942.51     14.08 o 
   2  12  11        2.82        5.18      4.12 o 
   3  12  11      996.37      991.91     14.97 o 
   4  12  11       10.84       16.94      4.30 o 
  -2  13  11       93.29       87.23      7.27 o 
  -1  13  11      101.49      103.11      7.61 o 
   0  13  11        8.50        4.48      4.14 o 
   1  13  11        6.45       10.36      3.03 o 
   2  13  11       59.89       68.58      4.85 o 
   3  13  11       25.65       30.13      3.83 o 
  -1  14  11        9.84        1.09      4.29 o 
   0  14  11       12.57        8.94      5.92 o 
   1  14  11       40.69       38.58      4.08 o 
   2  14  11       48.59       48.64      6.36 o 
   0  -6  12      233.76      260.14     14.21 o 
   1  -6  12      128.32      165.76     12.52 o 
   2  -6  12       97.26       89.98     10.82 o 
  -2  -5  12      153.71      162.04     11.84 o 
  -1  -5  12      113.78      124.15      9.81 o 
   0  -5  12        1.92        0.00      4.40 o 
   1  -5  12       16.83       18.61      6.77 o 
   2  -5  12       59.00       50.40      8.80 o 
   3  -5  12      358.51      361.28     18.27 o 
  -2  -4  12      329.16      312.57     14.55 o 
  -1  -4  12       55.23       51.42      7.10 o 
   0  -4  12      192.83      194.51      7.85 o 
   1  -4  12      114.56       92.35     10.15 o 
   2  -4  12      681.67      656.60     21.99 o 
   3  -4  12      197.28      196.88     14.55 o 
   4  -4  12      453.36      490.51     20.30 o 
  -3  -3  12      165.68      157.98     11.84 o 
  -2  -3  12      733.11      721.21     21.65 o 
  -1  -3  12      818.54      784.47     21.65 o 
   0  -3  12      220.74      206.47      7.88 o 
   1  -3  12      572.84      546.32     18.61 o 
   2  -3  12       60.85       45.67      8.46 o 
   3  -3  12      415.00      394.44     17.93 o 
   4  -3  12       72.74       91.67     10.82 o 
   5  -3  12      172.89      159.67     13.87 o 
  -3  -2  12       21.24       19.28      6.09 o 
  -2  -2  12      138.99      153.24     10.49 o 
  -1  -2  12      713.48      724.60     20.64 o 
   0  -2  12      314.09      331.22      9.45 o 
   1  -2  12     1032.71     1015.52     25.37 o 
   2  -2  12      266.64      281.11     13.87 o 
   3  -2  12      146.93      124.15     11.50 o 
   4  -2  12        1.96        0.00      6.09 o 
   5  -2  12       21.05       22.95      4.30 o 
  -4  -1  12      157.98      180.98     12.18 o 
  -3  -1  12      247.98      254.73     13.53 o 
  -2  -1  12       44.57       34.84      6.09 o 
  -1  -1  12        5.00        6.09      3.72 o 
   0  -1  12       22.77       24.59      7.10 o 
   1  -1  12      236.45      236.01     18.61 o 
   2  -1  12      172.24      163.39     11.84 o 
   3  -1  12        1.15        0.00      2.61 o 
   4  -1  12      116.87      106.43      6.63 o 
   5  -1  12      387.35      410.56     11.69 o 
   6  -1  12       14.26       13.84      4.19 o 
  -4   0  12      576.18      601.80     21.31 o 
  -3   0  12        2.20        0.68      3.72 o 
  -2   0  12      256.19      236.46     12.18 o 
  -1   0  12        1.37        3.38      4.06 o 
   0   0  12       17.03       20.28      3.46 o 
   1   0  12      641.49      656.51      9.88 o 
   2   0  12      117.94      126.44      5.93 o 
   3   0  12     1095.50     1080.81     17.72 o 
   4   0  12      198.47      197.73     16.91 o 
   5   0  12       52.10       46.80      5.51 o 
   6   0  12        8.21        9.62      4.00 o 
  -4   1  12       47.39       45.67      7.44 o 
  -3   1  12      366.50      350.46     15.22 o 
  -2   1  12      139.45      121.44      9.13 o 
  -1   1  12       48.19       50.30      4.47 o 
   0   1  12     1334.24     1263.06     14.57 o 
   1   1  12      133.19      133.36      4.91 o 
   2   1  12     1379.32     1414.57     20.02 o 
   3   1  12       62.83       77.46      5.77 o 
   4   1  12     2528.22     2472.28     37.89 o 
   5   1  12        1.22        2.37      2.96 o 
   6   1  12      726.75      673.22     15.70 o 
  -4   2  12      579.04      623.11     21.31 o 
  -3   2  12      482.32      527.72     18.61 o 
  -2   2  12     1129.18     1102.14     17.62 o 
  -1   2  12     1855.39     1840.95     23.89 o 
   0   2  12     1233.18     1242.38     16.22 o 
   1   2  12     1477.26     1445.24     15.94 o 
   2   2  12     1843.64     1805.21     18.75 o 
   3   2  12        1.52        6.73      2.88 o 
   4   2  12       19.54       16.28      3.81 o 
   5   2  12       23.38       14.04      4.14 o 
   6   2  12      111.04      129.46     11.67 o 
  -5   3  12      120.28       95.73     10.82 o 
  -4   3  12        2.81        0.00      3.17 o 
  -3   3  12      181.89      187.75      7.88 o 
  -2   3  12      109.76      109.95     12.35 o 
  -1   3  12      344.35      327.09      9.19 o 
   0   3  12       18.73       11.53      3.04 o 
   1   3  12      373.61      371.12      7.55 o 
   2   3  12      205.17      203.66      5.75 o 
   3   3  12      178.60      188.80      7.51 o 
   4   3  12        4.98        3.20      3.18 o 
   5   3  12      266.36      270.56      9.75 o 
   6   3  12      141.70      145.00      8.37 o 
  -5   4  12        0.56        0.00      3.80 o 
  -4   4  12      114.30      106.91      8.12 o 
  -3   4  12        4.20        6.14      5.58 o 
  -2   4  12       31.59       24.85      3.94 o 
  -1   4  12       47.94       51.11      4.66 o 
   0   4  12      101.75      117.48      9.47 o 
   1   4  12       20.32       23.00      3.03 o 
   2   4  12     1391.43     1373.30     23.47 o 
   3   4  12        0.51        4.94      2.93 o 
   4   4  12      122.42      105.94      6.34 o 
   5   4  12      116.36      132.31      7.48 o 
   6   4  12       22.08       24.51      4.38 o 
  -5   5  12       21.20       24.23      4.86 o 
  -4   5  12       10.54        4.40      4.07 o 
  -3   5  12      739.48      730.60     14.95 o 
  -2   5  12       54.11       58.25      5.25 o 
  -1   5  12       35.98       47.79      4.90 o 
   0   5  12       43.92       30.46      8.46 o 
   1   5  12        3.24        2.52      2.19 o 
   2   5  12     3247.90     3133.98     28.38 o 
   3   5  12      350.65      358.98      7.78 o 
   4   5  12      820.20      851.29     16.24 o 
   5   5  12      131.13      136.30      7.40 o 
   6   5  12      240.39      266.48     11.33 o 
  -4   6  12      124.35      134.70      8.36 o 
  -3   6  12     1688.00     1653.87     24.75 o 
  -2   6  12      385.44      389.54     11.00 o 
  -1   6  12      435.50      455.11     11.00 o 
   0   6  12      181.70      162.89     12.85 o 
   1   6  12       52.39       57.94      3.90 o 
   2   6  12      141.16      145.02      5.39 o 
   3   6  12       20.44       19.79      3.16 o 
   4   6  12        3.82        5.58      7.10 o 
   5   6  12       51.39       43.59      5.14 o 
   6   6  12        0.39        4.92      3.72 o 
  -4   7  12      108.47      103.58      7.40 o 
  -3   7  12      261.26      252.59     19.62 o 
  -2   7  12       10.13        7.76      3.56 o 
  -1   7  12      479.52      453.78     11.47 o 
   0   7  12      119.75      116.28      6.41 o 
   1   7  12       52.40       58.59      4.05 o 
   2   7  12      195.80      169.79      5.69 o 
   3   7  12      418.27      424.58      8.58 o 
   4   7  12      158.35      152.40      7.05 o 
   5   7  12      327.76      303.44     13.87 o 
   6   7  12       98.87       95.20      7.40 o 
  -4   8  12      276.40      273.05     10.76 o 
  -3   8  12       25.44       25.20      4.54 o 
  -2   8  12        2.85        2.05      3.56 o 
  -1   8  12      154.34      156.88      7.51 o 
   0   8  12       62.46       81.24      6.07 o 
   1   8  12       14.51       14.27      2.65 o 
   2   8  12       21.25       32.08      3.47 o 
   3   8  12      210.35      205.99      7.97 o 
   4   8  12        1.29        1.78      2.71 o 
   5   8  12      335.65      335.22     10.64 o 
   6   8  12       12.56        5.16      3.70 o 
  -4   9  12       21.52       24.94      5.35 o 
  -3   9  12      103.87      113.30     10.49 o 
  -2   9  12      131.28      121.90      7.78 o 
  -1   9  12      305.38      290.40      9.69 o 
   0   9  12     1308.01     1183.68     19.61 o 
   1   9  12       49.28       44.03      3.65 o 
   2   9  12     1653.23     1639.63     18.99 o 
   3   9  12       37.22       39.41      3.79 o 
   4   9  12      429.36      432.19      9.30 o 
   5   9  12       17.33       15.55      3.70 o 
  -3  10  12      315.90      343.88     11.48 o 
  -2  10  12       64.89       60.18      5.98 o 
  -1  10  12      333.98      335.98     10.76 o 
   0  10  12      397.02      381.05     15.73 o 
   1  10  12       54.14       46.36      3.91 o 
   2  10  12      752.86      748.47     12.16 o 
   3  10  12       50.23       43.99      3.97 o 
   4  10  12      547.88      541.55     13.71 o 
   5  10  12        1.63        0.75      3.00 o 
  -3  11  12       47.97       47.36      5.86 o 
  -2  11  12       99.68       94.38      7.29 o 
  -1  11  12      112.14      107.10      7.53 o 
   0  11  12       12.91       15.34      4.29 o 
   1  11  12        8.99        7.06      2.96 o 
   2  11  12       72.04       74.29      4.91 o 
   3  11  12      185.20      191.43      6.73 o 
   4  11  12        5.24        6.05      3.08 o 
  -2  12  12      218.45      208.75      9.87 o 
  -1  12  12       29.37       21.39      4.62 o 
   0  12  12      710.87      727.72     16.35 o 
   1  12  12       42.79       34.40      5.11 o 
   2  12  12       54.97       53.66      4.39 o 
   3  12  12      207.02      220.48      7.40 o 
   4  12  12        9.79       12.66      3.33 o 
  -1  13  12        8.59        4.29      3.98 o 
   0  13  12      383.89      391.05     12.65 o 
   1  13  12       18.71       16.53      4.13 o 
   2  13  12      428.39      437.77     10.06 o 
   3  13  12       12.12        7.62      6.50 o 
   1  -5  13      244.38      244.24     13.87 o 
   2  -5  13      253.08      264.20     15.22 o 
  -1  -4  13       11.34       14.21      5.41 o 
   1  -4  13      122.70      104.53     10.49 o 
   2  -4  13      179.02      184.70     13.53 o 
   3  -4  13       35.59       29.77      8.80 o 
  -2  -3  13       46.39       47.36      7.10 o 
  -1  -3  13       25.65       14.21      5.07 o 
   0  -3  13       53.35       64.61      7.44 o 
   1  -3  13      147.40      147.49     10.82 o 
   2  -3  13      108.38      124.15     11.50 o 
   3  -3  13      331.64      351.14     16.91 o 
   4  -3  13        0.50        0.00      5.41 o 
  -3  -2  13      250.19      256.76     14.55 o 
  -2  -2  13      123.30      120.09     10.82 o 
  -1  -2  13      164.92      162.71     10.82 o 
   0  -2  13       13.18        7.10      4.40 o 
   1  -2  13       28.35       26.05      6.09 o 
   2  -2  13      328.29      333.54     15.56 o 
   3  -2  13      516.80      519.26     19.96 o 
   4  -2  13      410.79      388.68     18.27 o 
  -3  -1  13       66.85       69.35      9.13 o 
  -2  -1  13      759.19      718.51     22.33 o 
  -1  -1  13      355.05      364.33     14.88 o 
   0  -1  13      548.07      551.40     17.25 o 
   1  -1  13       60.27       59.54      8.46 o 
   2  -1  13      166.15      163.05     12.18 o 
   3  -1  13       60.11       56.49      8.80 o 
   4  -1  13       52.83       46.89      5.44 o 
   5  -1  13      106.11      108.37      7.40 o 
  -3   0  13       77.86       61.57      8.46 o 
  -2   0  13       77.60       72.39      8.46 o 
  -1   0  13      297.86      294.64     13.53 o 
   0   0  13      797.14      789.21     20.64 o 
   1   0  13      150.78      148.98      6.83 o 
   2   0  13       94.11      102.99      5.75 o 
   3   0  13        6.38       10.53      3.48 o 
   4   0  13       90.29       84.62      6.57 o 
   5   0  13      481.18      469.74     12.90 o 
  -4   1  13        7.00       12.18      6.09 o 
  -3   1  13       92.76       99.79     10.15 o 
  -2   1  13        6.26        0.34      4.06 o 
  -1   1  13       54.13       49.73      7.10 o 
   0   1  13      549.65      552.07     16.91 o 
   1   1  13       96.60       96.52      4.48 o 
   2   1  13      130.07      148.38     13.02 o 
   3   1  13      124.94      125.61      6.57 o 
   4   1  13       44.38       51.03      7.61 o 
   5   1  13       21.81       20.09      4.55 o 
  -4   2  13      107.64      106.90     11.16 o 
  -3   2  13       39.20       34.50      6.77 o 
  -2   2  13       22.53       19.96      5.41 o 
  -1   2  13     1089.19     1036.30     17.04 o 
   0   2  13       71.91       74.28      5.11 o 
   1   2  13     3211.58     3187.18     57.51 o 
   2   2  13       34.57       32.40      5.75 o 
   3   2  13     2288.15     2217.48     28.66 o 
   4   2  13       43.71       43.25      5.24 o 
   5   2  13     1321.80     1306.16     25.20 o 
   6   2  13      102.09      105.77     13.53 o 
  -4   3  13      358.25      378.20     17.25 o 
  -3   3  13      509.12      493.76     12.41 o 
  -2   3  13      175.87      200.26      7.88 o 
  -1   3  13      354.02      355.46      9.80 o 
   0   3  13      126.53      113.71      5.97 o 
   1   3  13       74.09       67.30      4.09 o 
   2   3  13       14.00       11.96      2.65 o 
   3   3  13      197.28      202.58      7.71 o 
   4   3  13      224.81      200.84      8.43 o 
   5   3  13      324.64      358.88     11.60 o 
   6   3  13       68.94       74.00      8.80 o 
  -4   4  13       82.59       72.59      6.55 o 
  -3   4  13       71.97       82.70      6.46 o 
  -2   4  13      350.90      347.08     10.15 o 
  -1   4  13      219.31      223.91      8.09 o 
   0   4  13      196.64      182.56      6.92 o 
   1   4  13       55.15       56.48      3.96 o 
   2   4  13       50.04       52.66      3.80 o 
   3   4  13       70.42       68.07      5.59 o 
   4   4  13      140.72      145.55     10.32 o 
   5   4  13       18.28       31.33      4.94 o 
   6   4  13       13.62       27.44      5.04 o 
  -4   5  13       44.55       42.64      6.93 o 
  -3   5  13        2.47        0.00      3.17 o 
  -2   5  13       41.63       38.63      4.53 o 
  -1   5  13      190.51      192.66      7.77 o 
   0   5  13       88.99       89.34      5.97 o 
   1   5  13      328.38      332.14      7.48 o 
   2   5  13        1.69        2.98      2.37 o 
   3   5  13      142.68      142.28      7.10 o 
   4   5  13      447.08      432.80     11.58 o 
   5   5  13       32.63       31.78      4.62 o 
   6   5  13      381.66      396.46     12.72 o 
  -4   6  13        2.48        1.10      3.46 o 
  -3   6  13      269.13      274.99     10.16 o 
  -2   6  13       95.28       94.93      6.65 o 
  -1   6  13        2.61        5.24      5.92 o 
   0   6  13       20.84       24.14      4.18 o 
   1   6  13      109.76      139.06      5.89 o 
   2   6  13      136.48      147.74      5.66 o 
   3   6  13      210.79      235.18      6.87 o 
   4   6  13        6.20        7.05      5.24 o 
   5   6  13       69.95       59.99      6.01 o 
   6   6  13      124.88      133.26      8.61 o 
  -4   7  13      375.88      371.78     12.06 o 
  -3   7  13        7.16       10.92      3.94 o 
  -2   7  13     1165.19     1158.62     20.21 o 
  -1   7  13      379.29      327.10      9.92 o 
   0   7  13      237.69      226.95      8.47 o 
   1   7  13     1369.82     1287.14     16.06 o 
   2   7  13      266.45      257.01      7.09 o 
   3   7  13     1969.59     1936.55     40.53 o 
   4   7  13      319.44      313.39     10.25 o 
   5   7  13      101.04      110.35      9.98 o 
  -4   8  13       35.96       33.48      5.49 o 
  -3   8  13      178.59      162.32      8.47 o 
  -2   8  13      680.76      681.54     15.30 o 
  -1   8  13       29.86       28.26      7.44 o 
   0   8  13      153.49      157.78      7.40 o 
   1   8  13       39.85       53.51      5.44 o 
   2   8  13        2.03        0.00      2.53 o 
   3   8  13      144.50      166.47      6.15 o 
   4   8  13        0.57        3.08      3.22 o 
   5   8  13        0.28        4.06      4.06 o 
  -3   9  13       78.08       76.95      6.81 o 
  -2   9  13      173.74      160.81     14.04 o 
  -1   9  13      262.28      238.29      9.33 o 
   0   9  13      242.82      232.81      8.95 o 
   1   9  13      294.06      271.94      9.53 o 
   2   9  13       68.67       76.89      6.32 o 
   3   9  13       67.05       63.10      4.59 o 
   4   9  13      539.37      553.31     27.23 o 
   5   9  13      111.65       97.24      7.05 o 
  -3  10  13       49.33       55.42      6.45 o 
  -2  10  13        0.67        0.00      3.08 o 
  -1  10  13      446.23      473.62     18.27 o 
   0  10  13      116.07      123.08      9.81 o 
   1  10  13      421.43      448.03     12.30 o 
   2  10  13       18.63       17.16      3.19 o 
   3  10  13       25.45       30.29      3.78 o 
   4  10  13      735.52      705.00     12.56 o 
  -2  11  13       31.26       36.89      5.38 o 
  -1  11  13      224.98      202.32      9.19 o 
   0  11  13       84.56       74.51      6.55 o 
   1  11  13      473.78      466.91     12.67 o 
   3  11  13      398.57      381.45      9.24 o 
   4  11  13       42.43       39.93      4.26 o 
  -2  12  13       94.70      113.51      8.25 o 
  -1  12  13       61.20       56.41      6.34 o 
   0  12  13        0.31        0.00      3.80 o 
   1  12  13       39.11       28.23      7.78 o 
   2  12  13       17.82       10.07      3.01 o 
   3  12  13       40.94       38.80      5.08 o 
   0  13  13        4.78        2.90      7.27 o 
   1  13  13       20.79       23.44      5.19 o 
   2  13  13       81.98       86.21      5.61 o 
  -1  -3  14      431.53      401.54     16.58 o 
   1  -3  14       66.63       50.74      8.46 o 
   2  -3  14        4.58        0.00      5.75 o 
   3  -3  14        2.18        0.00      7.10 o 
  -2  -2  14       75.42       81.86      9.47 o 
  -1  -2  14      132.17      116.37     10.49 o 
   0  -2  14      152.91      168.80     10.82 o 
   1  -2  14        7.16        3.38      4.74 o 
   2  -2  14        0.11        0.00      4.74 o 
   3  -2  14       39.69       38.56      8.46 o 
   4  -2  14        3.65        0.00      6.43 o 
  -2  -1  14       23.84       25.37      6.09 o 
  -1  -1  14        0.50        0.00      3.72 o 
   0  -1  14      267.35      268.93     12.85 o 
   1  -1  14        3.57        0.68      4.74 o 
   2  -1  14      559.74      538.88     19.96 o 
   3  -1  14      316.52      309.87     15.90 o 
   4  -1  14      107.94       99.12     12.18 o 
  -3   0  14      116.90      110.28     11.16 o 
  -2   0  14      176.30      181.66     11.50 o 
  -1   0  14       29.46       26.39      5.75 o 
   0   0  14      306.67      272.32     12.18 o 
   1   0  14      117.14      113.66     10.15 o 
   2   0  14      628.79      620.41     20.97 o 
   3   0  14      239.63      269.61     15.56 o 
   4   0  14      414.08      414.95     13.70 o 
   5   0  14       59.72       62.69      6.38 o 
  -3   1  14       36.99       45.33      7.44 o 
  -2   1  14      287.61      299.38     14.88 o 
  -1   1  14      133.32      167.79     11.16 o 
   0   1  14       64.16       65.29      7.78 o 
   1   1  14      245.27      229.10     19.96 o 
   2   1  14        8.64        5.11      3.18 o 
   3   1  14        8.45        5.12      3.43 o 
   4   1  14      212.88      230.28      9.10 o 
   5   1  14      146.15      145.73      8.37 o 
  -3   2  14        1.66        0.00      3.72 o 
  -2   2  14        3.11        1.69      4.06 o 
  -1   2  14      255.28      244.24     12.85 o 
   0   2  14       44.72       44.38      6.26 o 
   1   2  14      155.84      145.95      5.42 o 
   2   2  14       88.72       82.73      6.01 o 
   3   2  14      155.37      150.46      7.15 o 
   4   2  14      113.94      109.56      7.10 o 
   5   2  14      257.29      255.79      9.91 o 
  -3   3  14        1.01        0.00      3.72 o 
  -2   3  14      218.08      224.62     12.85 o 
  -1   3  14       73.26       74.29      5.59 o 
   0   3  14      494.96      517.68     12.18 o 
   1   3  14      134.48      141.67     10.99 o 
   2   3  14      154.10      167.78     17.25 o 
   3   3  14       14.31       13.23      7.44 o 
   4   3  14      125.05      125.14      7.31 o 
   5   3  14      595.79      627.26     15.26 o 
  -3   4  14      165.27      169.78      8.63 o 
  -2   4  14       12.72        9.27      3.46 o 
  -1   4  14       56.49       74.98      5.97 o 
   0   4  14      842.52      789.33     16.74 o 
   1   4  14      173.33      172.60     10.32 o 
   2   4  14      544.23      584.33     10.26 o 
   3   4  14      524.77      528.66     12.86 o 
   4   4  14      175.18      181.19      8.33 o 
   5   4  14        5.74       10.22      3.94 o 
  -3   5  14      624.41      635.04     14.82 o 
  -2   5  14      186.95      205.22     14.55 o 
  -1   5  14      407.04      395.91     12.01 o 
   0   5  14      150.57      136.07      6.92 o 
   1   5  14      127.01      120.72      7.10 o 
   2   5  14      134.28      134.12      6.26 o 
   3   5  14        0.52        3.76      3.17 o 
   4   5  14      113.22      120.18      7.27 o 
   5   5  14        3.74        3.50      3.17 o 
  -3   6  14       21.79       27.13      9.47 o 
  -2   6  14        1.04        8.25      7.10 o 
  -1   6  14      296.55      291.69      9.81 o 
   0   6  14        3.42        0.54      4.91 o 
   1   6  14       47.72       46.77      4.86 o 
   2   6  14        3.05        1.69      4.94 o 
   3   6  14      484.54      483.74     24.86 o 
   4   6  14        0.71        0.00      2.93 o 
   5   6  14       66.06       75.21      6.55 o 
  -3   7  14       36.98       30.72      5.25 o 
  -2   7  14      370.75      378.42     35.52 o 
  -1   7  14      344.64      318.75     10.28 o 
   0   7  14       41.32       51.41      5.26 o 
   1   7  14       88.84       93.23      6.21 o 
   2   7  14      590.51      603.66     10.87 o 
   3   7  14      349.64      329.00     10.16 o 
   4   7  14       47.22       59.00      5.73 o 
   5   7  14      207.85      220.42      9.49 o 
  -3   8  14      315.80      331.83     19.11 o 
  -2   8  14      113.80      101.26      7.27 o 
  -1   8  14      186.26      192.99      8.71 o 
   0   8  14       42.89       46.05      5.35 o 
   1   8  14       61.94       60.88     12.69 o 
   2   8  14     1133.05     1118.74     17.93 o 
   3   8  14        0.10        3.30      4.17 o 
   4   8  14       91.58      100.13      6.94 o 
   5   8  14       83.64       88.55      7.03 o 
  -3   9  14      539.40      523.52     14.46 o 
  -2   9  14       17.09       15.23      5.75 o 
  -1   9  14      101.52      110.50      7.40 o 
   0   9  14       21.47       21.67      4.47 o 
   1   9  14        6.28        8.29      3.80 o 
   2   9  14      529.37      503.00     14.03 o 
   3   9  14       13.62        3.01      2.97 o 
   4   9  14       97.71      102.07      7.05 o 
  -2  10  14       18.12       14.00      4.62 o 
  -1  10  14       84.84       88.07      7.03 o 
   0  10  14       21.97       21.23      4.86 o 
   1  10  14       12.75       12.64      3.90 o 
   2  10  14       29.12       21.93      3.49 o 
   3  10  14      173.33      174.13      6.70 o 
   4  10  14      238.09      249.83      9.81 o 
  -2  11  14       83.70       78.10      7.40 o 
  -1  11  14        3.34        0.00      7.27 o 
   0  11  14      140.56      110.18      8.13 o 
   1  11  14       69.80       79.24      6.55 o 
   2  11  14       42.49       45.74      5.72 o 
   3  11  14      605.19      644.41     13.79 o 
  -1  12  14      156.24      180.21     12.69 o 
   0  12  14      899.10      924.41     19.25 o 
   1  12  14      114.00      136.43     12.69 o 
   2  12  14      355.28      396.89     12.30 o 
   2  -2  15      164.01      166.43     12.85 o 
  -1  -1  15       42.90       50.07      7.44 o 
   0  -1  15       42.66       36.53      6.43 o 
   2  -1  15      109.28      111.97     11.50 o 
   3  -1  15      146.63      142.75     13.53 o 
  -1   0  15       38.94       49.39      7.10 o 
   0   0  15       29.68       23.68      5.41 o 
   2   0  15       54.04       49.39      8.80 o 
   3   0  15       85.52       73.41     10.49 o 
   4   0  15      169.63      153.58     13.87 o 
  -2   1  15       21.33       26.72      6.43 o 
  -1   1  15      448.42      440.10     16.91 o 
   0   1  15       94.76       99.79      9.47 o 
   2   1  15      174.00      165.42     11.84 o 
   3   1  15      191.30      191.81     14.21 o 
   4   1  15        7.88        3.07      6.60 o 
  -2   2  15       74.94       83.89      9.47 o 
  -1   2  15        2.69        0.34      4.40 o 
   0   2  15      235.78      231.72     11.84 o 
   1   2  15      198.09      210.07     11.16 o 
   2   2  15       33.84       29.20      4.38 o 
   3   2  15       52.89       62.10     11.33 o 
   4   2  15       47.20       45.05      5.44 o 
  -2   3  15       87.17      102.16     10.49 o 
  -1   3  15      136.54      157.64     10.82 o 
   0   3  15      302.69      294.02      9.19 o 
   1   3  15        3.64        4.57      3.55 o 
   2   3  15       31.98       42.01      4.96 o 
   3   3  15        7.50        1.59      2.99 o 
   4   3  15       79.00       75.83      6.66 o 
  -2   4  15       14.47       17.62      4.29 o 
  -1   4  15        5.35        5.53      3.22 o 
   0   4  15      186.64      200.28      7.75 o 
   1   4  15        2.68        4.25      2.98 o 
   2   4  15       43.27       42.71      6.77 o 
   3   4  15       30.42       24.48      4.29 o 
   4   4  15      645.57      647.63     15.39 o 
   5   4  15       29.93       30.18      5.32 o 
  -3   5  15        3.59        0.00      3.83 o 
  -2   5  15      138.59      143.82      7.65 o 
  -1   5  15      316.36      331.23     10.15 o 
   0   5  15      343.05      366.98     10.52 o 
   1   5  15      592.09      607.00     13.51 o 
   2   5  15      184.00      191.29      6.54 o 
   3   5  15      229.11      250.11     17.08 o 
   4   5  15       87.47       90.99      7.05 o 
   5   5  15       89.19       95.73      7.55 o 
  -2   6  15      444.16      471.57     13.02 o 
  -1   6  15       19.15       13.60      3.94 o 
   0   6  15      150.22      135.86     11.16 o 
   1   6  15      438.15      397.42     11.12 o 
   2   6  15      108.24       96.48      5.39 o 
   3   6  15      543.99      553.53     13.51 o 
   4   6  15       27.02       19.46      6.09 o 
  -2   7  15      325.71      345.02     23.85 o 
  -1   7  15       64.66       61.52      6.60 o 
   0   7  15        0.56        3.24      3.55 o 
   1   7  15       22.33       25.65      5.24 o 
   2   7  15      218.17      211.91      6.96 o 
   3   7  15      143.69      169.92     11.50 o 
   4   7  15       54.73       61.21      5.97 o 
  -2   8  15      228.61      202.51     11.33 o 
  -1   8  15       90.49       76.86     10.82 o 
   0   8  15       50.33       40.69      7.78 o 
   1   8  15      291.70      222.87     14.55 o 
   2   8  15      204.64      213.65     13.87 o 
   3   8  15      427.80      399.30     11.60 o 
   4   8  15      172.54      207.66      9.43 o 
  -2   9  15        1.05        0.00      3.46 o 
  -1   9  15      161.55      173.30      8.81 o 
   0   9  15        0.20        0.00      3.32 o 
   1   9  15      228.50      245.76     27.23 o 
   2   9  15      129.46       96.98      7.18 o 
   3   9  15       97.67      106.24      6.06 o 
   4   9  15      240.20      240.36      9.91 o 
  -1  10  15      183.02      175.43      9.09 o 
   0  10  15       63.03       60.05      6.07 o 
   1  10  15      435.87      441.51     12.56 o 
   2  10  15       62.66       62.94      6.22 o 
   3  10  15      184.11      180.68      7.28 o 
   0  11  15       29.58       33.68      5.35 o 
   1  11  15        4.78        0.00      4.06 o 
   2  11  15        9.32       13.29      4.86 o 
   2   0  16      254.98      276.04     15.90 o 
   0   1  16      265.55      256.08     13.19 o 
   2   1  16        2.19        0.00      6.43 o 
   3   1  16      115.18      117.72     12.52 o 
  -1   2  16      143.31      125.16     11.16 o 
   0   2  16      124.45      149.86     10.49 o 
   2   2  16      140.04      141.40     13.53 o 
   3   2  16        5.31        0.00      3.12 o 
  -1   3  16      102.52       94.38      9.81 o 
   0   3  16      646.32      601.80     19.62 o 
   1   3  16      135.08      130.95      6.81 o 
   2   3  16      273.18      274.01     12.85 o 
   3   3  16      105.25       98.61      7.07 o 
  -1   4  16       66.99       75.44      9.13 o 
   0   4  16      139.72      132.29      6.92 o 
   1   4  16       42.08       50.48      5.01 o 
   2   4  16       61.95       63.26      7.78 o 
   3   4  16        5.48        5.50      3.57 o 
   4   4  16      139.23      153.45      8.29 o 
  -1   5  16       35.39       39.58     10.82 o 
   0   5  16        0.53        0.00      2.98 o 
   1   5  16       39.50       41.95      5.01 o 
   2   5  16        2.06        0.00      4.06 o 
   3   5  16      393.27      419.28     12.08 o 
   4   5  16       95.91       98.06      7.61 o 
  -1   6  16      204.66      191.55     12.18 o 
   0   6  16      342.45      329.66     10.66 o 
   1   6  16       42.11       46.40      5.25 o 
   2   6  16      258.65      252.36     13.19 o 
   3   6  16       55.32       62.80      5.98 o 
   4   6  16      147.17      141.27      8.47 o 
  -1   7  16       94.23      113.75      8.12 o 
   0   7  16      465.47      490.70     13.15 o 
   1   7  16      154.27      161.79      8.12 o 
   2   7  16      655.10      679.72     14.81 o 
   3   7  16      122.54      117.15      7.77 o 
  -1   8  16        0.31        0.24      7.44 o 
   0   8  16       46.21       46.21      5.41 o 
   1   8  16        0.07        0.00      3.00 o 
   2   8  16      255.33      243.61      9.45 o 
   3   8  16        0.15        0.92      3.49 o 
   0   9  16        0.48        0.24      3.46 o 
   1   9  16       10.19       11.29      3.90 o 
   2   9  16      136.82      126.52      7.89 o 
   3   9  16      165.88      192.98      9.81 o 
   0  10  16        0.65        0.00      3.22 o 
   1  10  16      119.63      107.52      7.65 o 
   2  10  16        6.75        6.29      4.57 o 
   1   4  17      376.25      352.15     14.88 o 
   2   4  17       80.02       73.75      8.80 o 
   0   5  17      675.52      687.39     21.99 o 
   1   5  17      824.66      887.36     26.05 o 
   2   5  17      567.62      604.85     20.30 o 
   0   6  17       62.71       90.94      7.03 o 
   1   6  17        6.36        0.00      5.92 o 
   2   6  17      283.63      341.33     15.90 o 
   1   7  17       69.14       73.18      6.41 o 
   2   7  17       88.48      101.48     10.49 o 
                                                 
